# Supplementary material for: Development and validation of a nomogram to predict the mortality risk in elderly patients with ARF
Source: PeerJ. 2021 Mar 9;9:e11016. doi: 10.7717/peerj.11016 (PMC7953875; doi:10.7717/peerj.11016)
Supplement: Supplemental Information 1 [file peerj-09-11016-s001.csv]

sofa	age	los	expire_flag_day30	gender	mech_vent	qsofa	apsiii	mingcs	urineoutput	heartrate_min	heartrate_max	sysbp_min	sysbp_max	resprate_min	resprate_max	tempc_min	tempc_max	spo2_min	spo2_max	aniongap_min	aniongap_max	albumin_min	albumin_max	bicarbonate_min	bicarbonate_max	bilirubin_min	bilirubin_max	creatinine_min	creatinine_max	chloride_min	chloride_max	glucose_min	glucose_max	hematocrit_min	hematocrit_max	hemoglobin_min	hemoglobin_max	lactate_min	lactate_max	platelet_min	platelet_max	potassium_min	potassium_max	ptt_min	ptt_max	pt_min	pt_max	sodium_min	sodium_max
9	60	7.9873	1	F	1	2	85	15	559	89	188	67	135	19	32	35.3	36.6	99	100	17	22	2	2.5	14	16	12.4	12.9	0.8	1.6	118	123	115	188	28.2	33.5	9.1	11.2	2.9	4.6	220	292	2.7	5.9	44.8	51.3	17.2	18.4	147	152
14	60	3.3096	1	F	1	2	85	15	63	73	115	68	135	14	24	35.1	36.6	89	100	19	26	2.8	3.1	11	15	5.2	6.2	3.5	3.8	88	97	71	180	30.6	36.2	10	12.1	5.1	7.1	151	160	4.3	5.5	74.3	110.2	32.2	53.7	115	130
4	60	4.8599	0	M	1	2	68	15	1059	66	103	55	122	14	29	36.1	37.9	98	100	9	14	2	2.1	12	16	3.1	6	0.7	0.8	119	122	94	111	22.1	37.6	7	11.4	1.1	1.9	312	439	3.4	4.4	35.2	37.9	15.2	17.4	143	144
13	60	14.1954	1	M	1	3	73	13	5435	85	131	96	167	15	32	36.4	37.7	95	100	20	27	2.8	3.3	17	19	11.8	13.1	1.6	2.2	85	95	108	142	27.6	37.7	9.9	12.2	1.4	7.9	215	245	3.8	4.3	47.3	56.6	19.3	27	125	130
8	60	1.0026	1	M	1	2	53	15	445	97	113	82	113	21	38	37	37.3	91	97	16	16	2.6	2.6	25	25	0.4	0.4	0.5	0.5	101	102	117	153	24.3	27.5	7.9	8.9	1.4	1.4	154	164	4.5	5	30.1	30.1	16.3	16.3	137	138
9	60	4.449	0	M	1	2	34	15	4790	73	94	84	156	14	24	35.8	37.6	93	100	8	16	2.6	2.7	22	29	0.6	0.9	1.1	1.3	99	107	96	161	35.5	39.4	11.8	13.6	1.8	8	85	154	3.8	7.6	38.4	57.4	15.7	16.1	132	138
11	60	9.9605	0	F	1	3	81	13	1755	80	132	80	160	21	44	35.7	39.6	95	100	12	14	2.7	2.9	14	20	0.5	0.5	0.7	1.1	93	104	83	144	26.5	28.4	9.2	10.1	1.8	1.8	38	60	3	4.7	43.2	43.2	14	14	119	127
9	60	0.9239	1	F	1	2	73	14	2778	25	106	86	183	11	25	35	35.7	89	100	15	17	4.6	4.8	25	27	1.6	3.1	0.7	0.9	102	106	240	310	22.4	27.1	8	10.1	1.6	10.2	26	51	3.2	5.7	27.8	33.8	15.4	16.5	140	141
12	60	5.3384	1	M	1	3	126	6	136	78	104	50	142	16	43	35.3	37.1	82	100	21	25	2.7	3	14	18	1.7	2.2	5.1	5.5	102	106	75	272	29.9	40	10	13.3	5.4	7.5	236	358	4.6	6.7	32.5	40.2	17.9	19.5	133	140
10	60	10.0178	0	F	1	2	55	15	410	75	121	68	104	18	30	35.9	41.2	94	100	16	22	2.9	3	19	28	0.4	0.5	0.8	1.2	102	109	115	202	28.4	33.7	9.3	11.1	3.2	3.3	390	482	4.7	6.3	23.5	29	11.9	14.5	137	144
15	60	6.0291	0	M	1	2	94	15	116	66	89	70	145	12	37	35.1	37.9	87	100	19	26	2.5	2.5	15	24	3.2	3.6	8.9	12.4	91	98	89	141	28.7	33.7	10.6	12	1.3	1.7	74	88	4.7	5.3	24.8	25.6	12.8	13	127	135
8	60	14.5691	0	F	0	2	81	15	423	75	90	73	172	13	30	37.6	38.2	92	100	27	32	1.7	2.1	7	17	0.4	0.8	5.7	5.9	101	108	72	204	25.4	29.1	8.7	9.1	4.3	6.1	180	257	3.2	4.6	34.9	39.6	17.3	20	140	143
4	60	2.6505	0	F	0	2	34	15	2690	103	124	76	154	13	36	35.8	38	92	100	14	17	3.4	3.4	20	25	0.4	0.4	0.6	0.8	103	106	109	139	33.4	40.9	11.2	13.3	1.18	1.18	204	307	3.7	4.1	23.7	26.7	13.6	14.3	134	139
14	60	12.1924	1	F	1	2	91	15	761	78	148	76	127	20	33	37.2	38.9	73	100	18	48	4.3	4.3	5	15	1.6	2.7	1.1	1.5	92	115	145	502	24.7	39	8.7	11.1	2.5	4.8	36	125	2.8	6.5	31.2	35.8	15.9	16.1	141	144
14	60	12.9141	0	M	1	2	84	15	1360	92	155	84	140	20	26	36	38.3	94	100	16	17	2.3	2.3	18	21	5.2	5.2	3.1	3.3	111	116	94	125	37.2	43	12.8	14.3	1.8	3.3	38	69	4.6	5.2	35.5	38.4	13.6	13.9	139	143
1	60	2.0863	1	M	1	1	42	15	1355	84	128	103	180	9	26	37	37.7	96	100	10	10	2.6	2.6	36	40	1.4	1.4	0.6	0.6	102	102	108	139	37.8	39.4	13	13	1.4	1.4	230	230	3.8	4	26.1	26.1	13.7	13.7	142	148
6	60	10.884	0	F	1	2	73	15	101	73	115	85	155	15	27	38.1	39.3	89	100	16	21	3.3	3.3	14	23	0.3	0.3	5.7	6	93	99	134	198	23.1	30.7	8	11.2	1.2	1.7	142	234	3.4	4.8	27.2	31.7	14.7	15.8	125	133
5	60	1.8506	0	M	0	2	71	15	196	72	101	73	145	10	25	35.9	37.3	49	100	20	27	3.9	3.9	25	26	0.3	0.4	8.7	9.5	93	102	65	377	29.8	34.5	10.4	11.9	2.9	2.9	163	259	4.3	5.2	22.8	23.8	13.3	13.6	140	144
7	60	12.7689	0	M	1	1	46	15	1275	79	104	93	135	12	16	36.9	38.2	96	99	12	24	2.8	2.8	21	31	0.7	2.9	1.2	2.5	99	107	168	350	36.2	37.2	11.5	12.5	1.2	1.5	203	223	3.8	4.7	35.8	65.5	15	15.6	139	146
17	60	1.3429	1	M	1	2	96	15	242	90	123	76	135	14	34	37.1	39.5	88	99	17	25	3	3	17	23	3	3.2	3.4	5.2	89	103	168	257	40.5	45.3	13.4	15.3	2.3	6	20	73	3.8	5	23.9	33.1	13.4	16.8	126	139
5	60	11.7855	0	F	1	2	61	15	5544	96	140	87	133	17	31	36.7	38.1	71	94	11	11	2.2	3.3	33	34	0.2	0.2	0.6	0.7	104	104	89	175	23.3	30.4	8.5	9.9	1.1	1.5	630	733	3.6	4.3	21.8	22.1	13.6	13.8	144	145
3	60	6.8664	0	F	1	2	54	15	2235	72	123	99	241	15	40	36.6	37.8	94	100	14	14	2.2	2.2	25	25	0.9	0.9	0.6	0.6	102	102	100	100	32.8	32.8	10.9	10.9	0.8	1.2	325	325	3.1	3.1	24.7	24.7	13.9	13.9	138	138
6	60	4.9277	0	F	1	2	62	15	1654	84	99	89	141	22	26	35.6	37.7	96	100	13	26	3.7	3.7	7	17	0.2	0.3	2.2	3.3	99	126	87	790	29.1	35.5	9.1	12.1	1.6	6.3	120	180	3	5.4	28.8	76.9	14.5	17.4	139	149
4	60	1.8274	0	F	1	2	38	15	2665	72	103	76	140	8	23	35.8	36.7	91	100	14	22	4.8	4.8	18	25	0.6	0.6	1.1	1.4	89	96	112	302	24.2	28.4	8.7	9.8	0.9	0.9	429	474	3.1	4.3	22	26.4	12.6	13.4	125	130
6	60	2.6125	0	M	1	2	45	15	1024	68	112	88	132	10	28	36.5	38.4	88	100	19	22	2.6	2.7	16	18	0.3	0.5	7.1	9.4	110	113	96	104	25.2	28.9	8.8	9.3	1.4	1.7	170	241	3.8	5.3	33.4	63.2	14.9	15.9	143	147
8	60	6.1718	0	M	1	2	63	15	1810	69	143	94	178	11	24	35.6	36.7	94	100	17	20	2.7	2.7	22	24	0.5	0.5	2.7	3	97	98	134	151	26.3	28.7	8.1	8.8	1.3	1.3	450	492	4.4	4.8	27.6	28.5	17.2	17.9	134	135
7	61	2.0783	0	F	1	2	46	14	1340	75	98	86	148	12	28	36.8	37.3	98	100	13	25	2.6	2.6	10	17	0.9	1.6	0.9	1.4	108	113	101	192	28.7	35.4	9.8	10.9	1.4	13.5	121	226	2.8	3.9	28	38	16.2	22.5	135	142
9	61	6.9899	1	M	1	0	46	15	1340	70	80	149	186	9	19	35.9	37	94	100	16	17	3.4	3.4	17	19	6.7	6.7	3	3.2	107	108	96	104	31.8	34.5	11.1	11.8	1.9	2.1	70	81	4.1	4.2	36.8	37.7	15.9	16	137	139
13	61	6.6073	1	M	1	2	88	15	212	60	113	90	132	16	29	35.2	37.2	93	100	17	23	3.2	4	16	17	1.8	1.9	1.8	2.2	102	110	59	103	24.6	31.3	7.3	9.8	0.9	4.5	82	122	4.3	5.9	28.6	141.7	13.9	17.3	135	139
9	61	7.3818	0	F	1	3	87	10	1790	95	175	63	138	17	28	36.4	39	92	100	16	19	2.5	2.6	16	16	0.2	0.2	1.9	2.3	120	122	165	188	27.7	30.2	8.7	9.6	1.5	2.9	342	375	3.5	3.8	33.3	36.9	17.8	18.3	148	153
1	61	1.1822	0	F	0	2	26	15	2748	74	91	84	114	19	27	35.9	36.5	96	100	10	13	3	3	21	22	0.3	0.3	0.7	0.8	111	112	98	112	22.9	25.8	7.9	8.2	0.7	0.7	481	487	4.1	4.5	23.9	24.4	13.8	13.8	139	141
9	61	8.4997	0	M	1	3	84	13	207	64	119	72	140	13	37	36.9	37.7	73	100	12	18	2.6	2.6	16	20	1.1	1.7	2.4	3.3	108	113	76	99	24	30.3	7.8	10.1	1.3	1.9	175	223	4.2	5	35	35.5	14.5	15.7	136	140
6	61	24.3389	0	M	1	1	48	15	1120	61	99	125	167	12	31	36.2	37.7	94	100	19	21	3.7	3.7	23	29	0.2	0.2	2.4	4.1	97	101	226	360	26.1	29.2	8	8.4	2.8	5.1	259	319	4.8	7.5	37	95.8	22.6	24.4	138	140
4	61	11.4778	1	M	1	3	31	13	4260	72	123	68	234	10	23	37.2	39.3	96	100	17	20	4.3	4.3	20	25	0.6	0.6	0.5	0.7	89	97	105	145	28.3	39.7	10.7	13.9	2.8	2.8	90	104	3	4.7	27.9	33.1	11.5	12.4	128	134
4	61	25.2839	0	F	1	2	78	15	2002	60	145	74	189	14	37	35.9	40.1	86	100	7	12	2.2	2.7	19	22	0.4	0.6	0.8	0.8	107	112	107	155	25.4	28.5	8.6	9.6	1.4	1.4	23	48	3.9	4	35.8	47.7	14.9	16	134	138
15	61	1.0652	1	F	1	2	106	15	252	90	205	64	149	12	31	36.6	37.7	41	100	19	24	3	3	15	18	3.7	4.4	4	4.2	101	106	121	160	22	30	7.4	10.1	2.4	17.4	17	120	4.9	5.5	44.4	60.5	19	20.3	134	137
7	61	3.1026	0	F	1	1	67	15	755	68	95	76	143	12	18	35	37.1	99	100	10	10	1.9	2	17	21	0.6	0.8	0.4	0.5	118	123	83	163	16.7	30.8	5.6	11	1.9	1.9	49	117	4	4.8	27.1	33.1	13.8	15.3	142	145
12	61	5.4685	0	M	1	2	98	15	219	99	139	68	131	21	35	36.4	37.8	97	99	16	22	2	2.4	14	20	5.7	7.1	2.2	4.6	105	113	118	197	25.8	27.5	8.5	9.3	3	8.6	55	66	2.5	5.2	31	36.5	13.8	15.9	137	143
6	61	9.4799	0	F	1	1	41	15	2060	59	96	90	141	11	20	35.9	36.6	95	100	11	12	2.3	2.3	25	27	5.2	5.4	0.9	1	104	112	128	173	26.9	34	9.8	11.2	2.2	2.2	44	62	3.9	4.4	33	35.8	14.4	16.2	139	144
5	61	2.066	1	M	1	2	53	15	763	87	99	90	147	21	37	37.2	39.8	93	98	18	19	3.3	3.3	15	19	0.2	0.2	1.8	3.1	105	109	192	326	42.1	53	14.1	17.7	5.7	6.3	217	280	4.5	5.4	25	28.1	15.5	16.2	137	142
19	61	1.4763	1	M	0	3	145	10	20	64	102	64	125	16	30	32.8	36.9	78	100	24	41	1.8	1.8	8	15	8.8	11	3.5	4.2	94	101	35	288	27.3	38.8	8.8	12.7	12.3	13.9	54	117	6	8.7	40.4	77.9	17.2	40.6	128	140
1	61	1.0015	0	F	0	2	36	15	1360	67	88	94	122	22	24	36.8	37.3	90	99	10	13	2.3	2.3	22	24	0.7	0.7	0.8	0.9	110	112	81	123	27.2	29.5	9.1	9.9	1.8	3.8	224	228	3.8	3.9	35.7	35.7	14.1	14.1	141	142
7	61	5.1269	0	M	1	2	32	15	1103	56	72	95	164	16	24	36.6	37.8	96	100	12	13	2.7	2.7	21	22	0.5	0.9	1.2	1.5	108	112	133	245	28.2	35	9.4	11.5	1.8	3.9	47	122	4	5.4	27.5	29	13.4	13.6	136	138
7	61	0.7921	1	F	1	2	90	15	255	51	119	49	150	3	38	35.6	37	46	100	9	25	1.3	1.3	9	22	1.5	1.6	0.7	1.2	118	119	256	326	10	33	3.2	11.1	3.8	12.4	54	97	3.8	4.2	40.6	70.7	18.2	18.6	146	148
4	61	9.017	0	M	1	2	10	15	2716	70	84	83	125	3	26	36.2	37.1	94	100	15	21	3.9	3.9	22	24	0.6	0.6	0.8	1	98	102	99	104	34.8	39	13.2	13.5	1.5	1.5	286	300	3.9	4.3	73.7	73.7	13.9	13.9	137	137
0	62	12.0441	0	M	1	1	20	15	1090	65	100	102	166	9	22	35.8	39	97	100	12	13	4	4	23	26	0.5	0.5	0.8	1	100	103	91	124	32.6	36.6	11.6	12	1.3	1.3	159	209	3.3	4.2	26.9	28.6	13.8	14.6	134	138
6	62	3.7215	0	M	1	2	61	15	3690	91	128	74	132	9	22	35	38.2	97	100	16	21	3.3	3.3	14	15	0.5	0.5	1.8	3.2	110	115	115	235	29	36	10.1	12.1	2.5	4.4	150	154	3.7	4.9	26.8	29.2	14.3	14.6	138	145
8	62	4.771	0	M	1	2	52	15	1988	73	130	75	248	10	32	35.7	37.8	86	100	14	14	3.3	3.3	22	22	0.5	0.5	0.9	1.1	101	107	220	253	30.7	40	10.2	13.4	1.6	6.8	129	146	4	5	25.8	37.2	12.9	14.9	138	139
5	62	7.1391	0	M	1	2	44	15	3035	86	122	70	122	14	22	36.3	37.8	92	100	14	17	3.5	3.5	20	24	0.9	0.9	1.2	1.8	105	108	122	191	29	44	9.8	14.5	1.2	1.4	272	387	4	6.3	24	35.3	13.1	13.1	137	143
4	62	2.3889	0	M	0	2	32	15	2500	75	98	89	113	14	26	36.2	37.9	92	100	13	20	4.7	4.7	21	28	0.9	0.9	1	1.4	90	105	115	126	38	44.2	12.6	15.5	1.3	1.3	227	344	3.1	4.5	28.3	28.3	13.7	13.7	124	141
5	62	2.6338	1	M	1	2	60	14	1330	87	119	89	167	14	35	36.6	37.6	89	99	14	20	2.4	2.6	22	27	0.5	0.5	0.6	0.8	97	104	146	152	31.1	31.7	9.7	9.9	1.2	3	522	561	3.8	4.2	28.8	29	16.1	16.3	135	141
6	62	10.8081	1	F	1	2	50	15	1455	108	144	85	113	19	31	36.8	37.9	93	100	15	18	4.1	4.1	21	25	0.9	0.9	0.8	0.8	108	110	180	257	25.4	32.1	8.6	9.9	1.5	2	396	409	3.5	4.4	22.8	22.8	13.4	13.4	144	145
8	62	6.3829	0	M	1	2	35	15	2915	60	79	82	152	15	35	36	37	94	100	10	15	3.5	3.5	22	25	1.1	1.1	0.9	1.2	109	111	127	154	35.5	37.5	12.6	13	1.1	1.3	179	184	3.9	4.2	26.8	28.3	13.4	15.1	142	142
4	62	2.5526	0	M	1	2	46	15	639	60	99	89	140	12	30	36.5	37.8	93	100	13	21	3.5	3.5	21	22	1.3	1.3	1.7	2	102	110	95	278	24.2	29	8.1	9.8	1.4	4.7	233	315	3.8	4.8	25.5	29.2	13.7	14.3	138	141
7	62	0.8144	1	F	0	2	77	15	1600	114	146	37	126	6	26	35.6	36.6	61	100	13	19	2.2	2.4	16	27	6.4	7	0.3	0.5	95	110	89	199	26	34.3	8.5	11.2	1.8	5.5	579	733	3.5	4.2	34.7	57.5	14.6	16.8	132	135
2	62	4.1062	0	M	1	2	64	15	1680	46	100	65	136	14	60	33.5	36.2	50	100	14	18	3.6	3.6	15	17	0.7	0.7	0.8	1.2	112	113	118	145	40.7	42.7	14.8	15.4	1.5	1.5	230	252	3.3	5.1	23.8	133.9	12.5	14.8	139	142
5	62	1.0269	1	M	1	1	52	15	4360	67	143	48	175	7	21	38.2	39	22	100	16	21	4.2	4.2	25	31	0.7	0.7	1.1	1.3	100	117	121	265	39.9	47	14.1	15.7	1.6	6.1	188	202	3	4.2	20.6	22.7	12.6	13.2	140	158
4	62	15.0394	1	F	1	2	56	15	476	50	129	68	126	15	35	37.2	39.2	94	100	9	10	3.2	3.2	33	39	0.9	0.9	0.6	0.8	94	95	92	92	21.3	29.2	7.7	8.9	2.2	2.2	306	326	4.3	4.4	23.9	26.7	14	14.7	134	138
5	62	17.7145	0	M	0	1	50	15	3550	82	106	101	152	11	28	35.5	36.3	93	98	20	22	2.5	2.5	23	25	0.5	0.5	2.1	2.8	87	90	223	302	28.8	29.7	10	10.1	1.6	2.6	279	280	3.1	4.1	30.4	31.4	15	16.1	129	131
16	62	1.2465	1	M	1	2	104	15	133	93	119	69	127	5	38	34.4	36.8	89	100	13	13	1.6	1.6	17	19	8	8.7	0.9	1	109	109	145	150	16	32	5.4	10.5	3.4	4.5	140	237	4.7	5.4	36.8	36.8	15.2	15.2	134	136
8	62	6.6968	1	M	1	1	69	14	1685	82	138	61	125	9	21	35.4	36.4	93	100	17	18	3.3	3.3	20	21	1.3	1.3	2.3	3	102	104	67	79	30	30.1	9.5	10	1.5	1.5	267	305	4.2	5.4	30.4	31.4	16.9	17.2	135	138
11	62	2.832	1	F	1	3	126	3	1935	105	132	87	139	14	32	37.2	38.9	96	100	15	19	1.7	2	16	23	0.4	0.4	0.8	1.5	111	116	88	219	19.6	25.5	6.4	8	1.6	6.7	31	45	3.7	4.4	27	37.3	14	14.8	143	146
18	62	1.0119	1	M	1	2	116	15	127	93	130	68	126	19	38	32.3	36.5	82	100	26	52	2.9	4.9	5	12	3.2	7.8	1.4	2.1	82	106	145	295	26	39.4	8.5	12	8.8	24.4	49	125	3.1	5.4	41.5	91.9	16.3	21.2	134	139
6	62	4.9281	0	M	0	2	44	15	2038	86	120	64	117	12	33	35.7	38.9	74	100	11	12	4.1	4.1	22	29	1.5	1.5	0.9	1.1	104	114	72	200	22.5	39.7	7.8	13.7	1.8	3.9	155	247	3.6	5.1	23.2	44.1	11.9	19.6	137	141
14	62	27.6498	1	M	1	3	91	13	650	79	104	41	142	3	27	35.2	36.7	91	100	21	26	1.8	2.2	8	18	11.1	18.3	1.4	2.1	94	108	78	114	24.2	30.9	7.4	9.7	9.1	11.3	291	712	5.2	6.6	33.4	41.7	15.7	22.5	126	137
7	63	14.2667	0	F	1	2	54	8	873	69	134	96	234	12	20	35.4	36.9	100	100	20	24	3.9	3.9	17	24	0.3	0.3	8.7	9.6	99	101	87	153	35.1	41	12.4	13.1	1	1	283	387	5.7	6.4	27.2	134.8	12.9	13.8	134	138
6	63	5.9075	0	F	1	2	31	15	3160	99	115	55	128	16	27	36.9	38.8	97	100	9	12	2.6	3.2	21	24	1.2	1.4	0.6	1	99	107	143	157	20.9	30.6	7	10.5	1	1.5	5.5	15	3.9	4.2	26	31.4	14.1	14.4	131	135
4	63	40.3892	0	M	1	3	59	13	2305	91	125	90	154	20	39	36.9	38.4	88	100	14	16	2.5	3.1	21	25	0.9	1	1	1.5	101	113	114	117	22.6	26	7.9	8.9	1.2	1.2	133	156	3.5	4	28	28.4	14.1	14.2	138	144
5	63	2.1066	0	M	0	2	49	14	3645	63	123	74	114	13	33	36.8	37.3	89	100	10	12	2.4	2.4	21	23	0.1	0.1	1.4	1.5	111	114	124	157	30.4	33.5	10.7	12.5	0.8	1.5	81	97	3.8	4.3	52.8	121.9	12.8	13.7	140	143
9	63	31.9445	0	F	1	2	89	14	1024	103	144	76	160	15	28	35.7	36.8	89	99	12	15	1.2	1.2	18	20	1.2	1.2	0.5	0.6	107	112	100	229	31.6	34	10.7	11.7	4	5.6	27	71	3.6	4.2	43	49.4	19.8	29.9	136	140
4	63	4.9313	1	F	1	2	75	15	2873	98	137	65	158	10	37	36.8	38.9	96	100	14	40	2.1	2.1	8	17	0.2	0.2	0.8	1.7	88	120	142	862	25.2	37.8	8.7	11.9	1.4	3	330	473	2.7	6	23.2	23.2	13.3	13.3	130	148
15	63	5.4257	0	M	1	2	93	15	932	76	126	73	123	20	32	36.3	38.9	93	100	18	22	2.4	2.7	13	16	7.5	10.4	3.5	4.3	112	117	101	179	34.4	37	11.8	13	2.1	4.1	90	118	3.2	4.4	27.9	29.9	14.5	15.7	143	145
0	63	30.9394	0	M	1	1	38	15	1720	78	110	115	206	13	25	36.3	37.3	100	100	18	19	4.2	4.2	22	24	0.2	0.2	1	1	101	105	236	311	29.7	33.2	9.9	11.6	3	5.7	364	412	3.8	4	23.5	23.5	14.4	14.4	139	142
11	63	3.8588	0	M	1	2	84	15	2470	79	106	67	150	15	30	32.4	37.1	93	100	27	35	3.5	3.5	6	14	0.2	0.2	4.7	7.6	101	103	189	234	32.9	36	11	11.5	1.1	1.5	776	1064	2.8	4.6	34.9	58	14.5	15	137	141
8	63	6.0112	1	M	1	2	101	14	48	102	153	80	106	15	28	35.6	36.3	72	97	24	28	2.8	3.1	17	18	4.2	4.3	5.4	5.8	91	96	48	78	33.2	37	11.1	12.4	9.1	9.1	195	271	4.2	4.7	49.4	55.9	24.8	29.3	132	133
4	63	15.5224	0	F	1	1	66	14	1610	121	154	110	197	10	23	35.9	37.6	89	97	11	22	3.6	4.3	18	25	0.2	0.3	0.8	1.5	102	119	80	314	45	51.3	15.3	17.4	4.3	5.8	182	319	4.1	6	18.5	32.2	12.6	14.2	143	149
7	63	7.1338	0	F	1	2	91	15	734	101	123	78	142	9	41	35.5	37.2	68	100	8	12	1.5	1.5	19	23	0.1	0.1	0.5	0.6	109	111	102	297	35.4	38.6	12.2	13.5	1.3	2.2	281	362	3.7	4.4	27.5	33.4	12.7	12.9	135	138
6	63	4.6767	1	M	1	2	75	15	817	82	136	72	127	12	26	35.7	37.1	29	100	13	18	2.3	2.3	27	34	0.3	0.4	2.6	3.4	94	106	71	236	23	31.4	7.6	10.6	2.1	4.8	119	146	3.5	4.7	24.7	26.5	13.6	14.3	136	144
2	63	2.7234	1	M	1	2	43	15	787	73	100	80	210	14	23	35.8	36.9	99	100	12	24	3.5	3.5	19	27	0.2	0.2	1.6	1.7	102	106	98	217	30.6	30.6	10.4	10.5	0.5	1.1	266	330	3.6	4	20.4	20.6	12.4	12.5	141	141
6	63	3.454	0	F	1	1	52	15	2455	30	86	76	157	12	21	35.2	36.5	91	100	11	14	3.1	3.1	18	27	0.2	0.2	1.9	2.3	106	113	29	252	24.9	30	8.8	10.4	0.6	1.1	161	193	4.5	7.1	24.9	150	11.1	12.5	137	142
9	63	10.8423	0	F	1	2	67	15	845	68	118	76	181	15	35	36.6	38.6	90	99	14	15	2.2	2.2	26	27	1.3	1.4	0.6	0.7	104	104	97	114	26.2	28.3	8.5	9.3	2	2	401	465	3.7	4.8	29.7	30.2	15.2	15.5	141	141
4	63	1.6272	0	F	1	2	31	15	5325	88	118	84	131	16	28	36.6	38.1	81	100	14	20	3.2	3.2	29	33	0.7	0.7	0.7	1	90	95	170	213	26	30.7	8.5	9.8	1.5	1.5	338	417	3.3	5.3	25.2	25.2	12.9	12.9	134	137
12	63	1.3177	1	F	1	2	81	15	571	73	99	77	131	15	28	33.7	36.6	93	99	7	11	2.1	2.8	21	26	14.2	14.2	1	1.3	86	99	86	170	29.7	41.1	10.4	13.7	1.5	2	193	193	4.1	5.4	55.6	115.6	15.3	18.5	117	126
5	63	4.3321	0	M	1	2	22	14	3020	72	98	99	150	13	24	36.4	37.4	92	100	15	17	3.8	3.8	25	26	0.5	0.5	0.9	1.4	104	107	144	201	34.3	44	12.3	14.6	3.7	3.7	157	184	3.4	3.9	55.5	118.6	13	14.1	142	145
10	63	8.4092	0	M	1	1	62	15	3745	72	113	88	153	18	21	36.5	37.7	89	98	19	23	2.5	2.6	20	21	0.7	0.7	3.6	4.7	99	101	137	211	27.1	27.6	8.9	9.2	1.2	1.6	154	187	4.8	6.4	26.7	27.9	12.6	13.3	135	137
8	63	37.2822	0	M	1	2	51	15	4140	109	132	94	172	8	26	36.1	37.7	82	99	13	16	2.9	2.9	22	24	1.6	1.7	0.9	1.2	105	107	128	195	33.6	39	10.9	12.9	2.6	3.5	167	173	4.1	4.5	34.8	34.8	14	14.4	138	140
10	63	4.9822	0	F	1	2	60	14	2051	89	134	74	144	16	38	35.5	38.7	85	100	11	19	2.4	2.4	18	21	2.6	2.6	0.8	0.9	99	112	108	226	26	29	8.8	9.5	1.1	6.4	190	209	4.1	4.4	30.7	30.7	14.7	14.7	132	141
5	63	24.1225	0	M	1	2	66	15	849	92	110	90	133	12	26	35.9	36.6	39	100	16	17	2	2	22	23	24.7	27	0.9	1	100	104	87	157	26	28	8.7	9.4	2.4	3	237	263	3.3	4.8	30.5	33.5	15.6	16.4	135	138
9	63	25.1352	0	F	1	2	89	15	883	80	121	70	112	14	31	36.5	38.8	79	100	14	16	1.6	1.6	16	23	0.4	0.4	1	1.2	108	116	107	157	37.8	43.3	11.8	13.5	1.3	2.1	296	373	4.2	4.9	35.7	35.7	14.8	14.8	141	144
5	63	7.1692	0	M	1	3	43	13	940	71	124	81	144	16	33	35.6	37.5	88	100	8	12	3.6	3.6	41	44	1	1	0.7	0.7	93	93	144	149	37.8	44.1	12.4	15	1.3	1.3	218	233	4.6	5	23.2	23.6	12.7	13	140	146
3	63	2.9004	0	F	0	2	50	14	859	67	91	99	208	6	25	35.7	36.9	94	100	10	33	3.6	3.6	18	29	0.5	0.5	0.8	1.7	93	117	113	883	28.9	36.6	10.2	12.6	0.9	0.9	214	233	2.6	4.2	20.8	20.8	11	11	140	152
10	63	7.8297	1	M	1	2	52	15	2425	111	123	85	156	15	25	36.2	37.3	91	97	18	20	3	3.1	23	26	1.7	2	1.8	2.9	97	104	129	175	41.4	44.7	13.9	14.7	2.7	2.7	210	236	2.8	4.6	32.7	35.7	25.1	30.1	136	144
16	63	5.8677	1	M	0	2	116	14	318	93	130	80	150	16	41	34.4	39.3	68	100	11	18	2.1	2.1	17	25	0.2	0.3	1	1.9	101	112	118	292	18.3	22.8	6.1	7.8	1.7	3.9	16	19	3.9	5.6	46.8	51.3	14.4	15.9	134	140
4	63	11.9795	1	F	1	2	25	15	985	65	90	84	127	10	22	35.4	36.2	92	97	14	16	2.8	2.8	24	24	0.3	0.3	0.3	0.4	97	100	101	109	27.6	27.8	9.3	9.5	2.1	2.1	384	401	4	4.4	41.3	67	16	17.1	131	136
14	63	2.3622	1	M	1	2	101	15	14	76	144	76	112	23	40	36.3	40.2	90	99	18	29	2.9	2.9	22	24	1.1	1.1	3.7	4.9	99	104	93	245	31	35.2	10.1	11	3.8	16.1	51	95	4.8	5.3	40	47.7	15.4	15.5	139	145
7	63	1.2801	1	F	1	0	49	15	1178	60	162	102	170	14	20	36.7	36.9	93	100	12	20	3.5	3.5	21	24	0.9	0.9	1.1	1.7	109	117	104	152	24	32.8	7.9	10.7	1.5	1.8	70	95	3.2	3.8	24.1	25.8	15.8	18.1	146	149
4	63	2.5068	0	M	1	2	25	14	2835	65	85	73	104	12	22	36.1	37.6	95	100	10	14	3	3.1	23	26	0.6	0.6	0.4	0.6	88	96	119	151	32.2	37.1	11.1	13	1	1.4	308	315	3.9	4.3	28.6	28.6	12.9	12.9	121	127
10	63	3.9028	0	M	0	2	72	15	363	73	116	80	179	10	31	37.2	38.1	94	100	11	14	2.5	2.6	15	18	1	1.4	2.3	3	112	114	100	144	29.9	38.1	10.1	12.4	1.1	2	72	139	3.6	4	33	40.2	15.8	17.4	137	138
6	63	20.3422	0	M	1	2	35	15	1990	58	69	66	172	13	27	35.7	36.8	96	100	13	16	3.1	3.1	16	19	0.6	0.6	0.9	1	113	114	72	187	25	39.2	8.4	13.6	2.1	2.1	66	182	4.2	5.7	22.9	48.1	13	15.3	139	142
12	64	4.7869	0	M	1	2	93	15	8180	119	156	91	150	14	36	35.7	38.2	92	100	16	19	3	3	13	17	1.4	1.4	3.8	4.1	111	116	71	290	33.8	46	11.8	16.4	2.2	2.4	26	66	2.8	5.3	25.4	31.8	12.1	15.1	133	147
8	64	4.2701	0	M	1	2	45	15	1615	64	88	92	141	8	24	36.6	38	97	100	13	14	2.7	3.1	16	18	4.8	4.8	1.6	1.8	114	115	103	138	27.4	32.1	9.4	10.8	0.9	4.1	136	168	3.5	4.1	24.4	27.7	13.2	13.3	139	143
9	64	28.1805	0	F	1	2	47	15	1666	59	80	91	154	14	22	33.9	38.4	91	100	10	10	2.7	2.7	29	31	1.8	2	0.9	1.1	101	107	93	227	18.8	35.7	6.3	13.2	1.9	11.7	154	317	3.6	7	28.8	55.6	14.6	14.7	140	148
5	64	1.5666	0	M	1	2	40	15	1285	74	91	87	145	15	25	36	37.6	91	100	13	15	3.7	3.7	25	30	0.5	0.5	1.2	1.2	101	105	89	199	38.6	46.8	12.8	14.9	1.3	1.3	199	348	4	4	24.1	24.1	13.7	13.7	139	142
0	64	2.3444	0	M	1	2	24	15	2230	79	99	100	150	18	30	37.9	38.7	98	100	11	12	2	2.8	13	22	0.3	0.6	0.4	0.8	109	123	82	135	31.1	34.5	10.7	12	1.1	1.2	310	342	1.8	3.4	27.2	27.4	13.8	14	138	146
21	64	1.5833	1	F	1	3	135	8	114	92	106	77	136	12	32	35.1	36.2	86	100	22	36	2	2	7	22	7.2	8.9	1.5	2.3	91	109	42	391	32.2	42.5	10.6	12.6	8.8	15.3	33	137	4	9	36.1	40	19.7	20.6	120	134
13	64	4.9964	0	M	1	3	93	9	0	84	118	75	187	9	26	36.9	38.3	28	99	22	26	2.9	2.9	15	18	0.3	0.3	10.6	10.9	98	113	65	225	27.6	35	8.7	11.8	1.6	6.7	205	265	4.1	5.6	32.8	42.2	13.3	13.5	134	138
4	64	0.6299	0	F	1	0	39	15	1594	78	150	102	152	12	16	37	38.4	95	100	14	15	3.6	3.6	25	30	0.1	0.1	1.2	1.5	107	110	148	167	25.1	31	7.9	9.7	0.7	0.7	198	238	4.4	6.2	27.5	27.5	12.1	12.5	145	146
6	64	2.7035	0	M	1	2	52	15	2685	61	98	60	173	8	30	36	38.6	93	100	14	17	3.1	4.4	19	24	0.2	0.2	1.4	1.6	101	112	79	158	31.8	42.7	11.2	14.5	1.5	1.5	153	210	3.8	4.3	26.8	28.7	12.2	12.4	138	143
7	64	7.0316	1	M	0	2	67	15	1049	80	99	81	160	16	38	35.1	36.6	93	98	22	30	3.2	3.2	12	26	1.3	2.2	2.3	2.8	94	101	72	334	32	39.3	11.3	13.4	3.4	9.4	85	111	3.9	6.6	31.2	41	16.8	20.1	132	140
9	64	0.3357	1	F	1	2	82	15	860	31	132	63	152	16	62	35.2	35.2	41	88	15	22	1.4	1.4	9	19	0.3	0.3	1.2	1.3	112	123	257	475	51.4	52.9	16.6	16.8	5.9	7.2	169	176	3.4	3.6	128.3	150	21.7	45.4	143	150
5	64	1.7717	0	F	0	2	27	14	4360	81	97	88	150	14	34	36.1	37.7	85	100	11	13	3.4	3.7	30	34	0.1	0.2	0.7	0.9	95	102	139	202	30	32.8	9.9	10.7	0.9	2.8	177	192	3.6	4.1	25.4	26.7	11.9	12.4	136	141
16	64	8.0465	1	M	1	2	92	15	40	83	127	52	159	3	34	34.9	38	70	100	19	31	2.8	2.8	19	22	8.6	8.6	4	4.3	85	93	18	231	26	32	8.6	10.8	4.8	10.7	87	92	3	5.5	45.4	47	22.1	23.1	128	131
10	64	1.3639	1	M	1	2	54	15	672	72	114	75	117	12	24	37.8	39.7	93	100	14	22	1.8	1.8	15	22	1.3	1.3	0.7	1	111	116	90	144	28.3	32	9	10.7	2.7	5.3	79	92	3.7	6.8	28.7	28.7	13.6	13.6	142	147
3	64	1.8695	1	M	0	1	34	15	2020	61	85	110	160	13	23	36.2	36.9	100	100	12	13	3.2	3.2	25	25	0.2	0.2	3.2	3.3	104	109	135	198	25.3	34	8.8	11.4	1.3	1.5	273	316	4	4.8	24.4	25.3	12	22.7	129	140
6	64	21.9477	0	F	1	2	80	14	270	81	103	94	156	14	28	36	38	92	99	22	28	2.3	2.3	19	24	0.5	0.5	6.5	7	95	99	101	165	21.1	29.5	8	10.1	3.7	5.5	269	374	3.6	3.8	30.9	37.1	19.3	45.1	138	141
9	64	3.9317	0	F	1	1	56	15	2450	77	115	64	209	13	20	36.9	37.7	99	100	14	16	2.5	2.6	13	14	3.8	4.5	1	1.2	111	119	108	220	10	29.4	9.6	9.8	1.6	3.7	52	156	3	4.6	30.1	54.5	13.6	19.7	140	143
14	64	0.6712	1	F	1	2	110	15	467	39	111	63	130	18	39	33.3	38.6	46	100	18	19	2.7	2.7	15	15	0.4	0.7	1.9	2	111	114	128	290	21	27	6.9	9	1.4	9.5	25	27	3	7.1	26.7	150	14	14.6	140	142
10	65	12.0774	0	F	1	2	50	15	1375	58	83	75	160	10	28	35.6	37.9	87	100	13	25	3.2	3.2	25	27	1	1	1.7	2.6	93	107	129	181	49.2	54.2	15.2	16.3	2	6.2	137	171	3.9	5.4	30.5	83.3	16.5	17.3	136	143
4	65	2.5385	0	M	1	1	28	15	2940	84	127	105	148	12	27	36.9	37.9	98	100	13	32	3.8	4.8	23	30	0.7	0.8	0.9	1.4	95	103	96	198	29.2	43.6	10	13.9	3	3	84	154	3	5.3	26.8	31.4	12.8	16.8	137	146
2	65	36.8518	0	M	0	0	42	14	1253	81	98	104	149	14	21	36.1	36.9	93	100	12	13	2.8	2.8	27	31	0.9	0.9	0.6	0.8	92	100	84	270	33.8	38.1	12.5	13.7	2	2.2	220	241	3.2	3.9	27.2	64.4	14.4	14.6	133	135
7	65	1.8242	0	F	0	1	39	15	2422	62	91	141	168	8	23	36.8	37.3	94	100	11	17	3.6	4.3	31	34	3.2	6.5	0.7	0.9	99	106	80	250	33	41	11	13.7	0.7	8.7	100	211	2.7	4.8	25.2	43.4	12.6	13.8	133	146
11	65	9.6592	0	F	1	3	54	9	1070	56	107	85	209	11	33	37.4	39.2	84	100	11	14	3.4	3.9	30	31	0.1	0.1	1.2	1.2	100	102	31	114	31.7	34.7	10.5	11.9	0.6	0.9	214	231	3.7	4	26.8	27.6	12.4	12.7	138	144
8	65	8.9181	0	F	1	2	59	15	1529	51	116	83	132	14	29	35.2	37.2	90	100	14	14	1.4	1.6	17	17	0.2	0.2	0.8	0.9	115	116	118	125	25.6	33.9	8.3	11	0.7	0.8	501	625	2.6	3.4	36.9	58.1	14.2	21.9	143	144
8	65	8.8559	0	F	1	2	91	14	106	95	116	78	151	14	32	34.6	38.8	88	96	19	24	3.3	3.4	10	15	0.2	0.3	3.4	4.5	102	108	137	190	45.7	46.2	14.6	15.3	1.6	2.7	487	521	4.2	5.5	36.7	150	13.5	14.4	132	138
5	65	7.2543	1	M	1	2	41	15	3184	77	116	78	150	13	25	35.8	37.4	96	100	10	19	2.8	2.8	19	28	0.3	0.3	0.5	1.3	89	111	139	164	31.6	43.2	10.8	14.5	0.9	2.6	275	406	3.7	5.7	24	24	11.4	11.4	130	138
6	65	3.8659	1	M	0	2	68	14	2755	108	131	84	124	10	23	34.8	37.9	92	99	14	15	3.1	3.1	27	29	0.6	0.7	1.5	1.6	101	104	128	168	20	28.1	6.7	9.5	0.9	2.1	47	74	4	4	24.9	24.9	13.6	13.6	141	141
4	65	11.0024	0	M	1	2	62	15	1969	86	140	82	132	17	26	36.2	36.9	86	98	7	11	2.3	2.5	39	42	0.5	0.6	0.9	1.4	97	101	99	322	35.8	40.1	11.9	13.2	0.7	0.7	334	350	3.8	4.6	26.9	35.2	16.6	27.4	142	146
15	65	1.2918	1	M	0	2	98	15	303	101	144	80	124	20	35	35.2	37.7	79	100	23	27	1.9	2.2	8	14	2.6	3	0.9	1.1	102	107	42	85	26	29.4	8.7	9.6	9.7	11.4	71	126	3.9	4.9	64.7	97.4	21.5	28.1	132	136
10	65	19.0541	0	M	1	2	73	15	284	60	72	86	134	5	31	36.5	38.8	82	100	17	34	3	3	18	29	1.3	1.3	2.9	3.3	88	90	237	279	20.8	35	6.6	11.8	2.2	14.9	168	262	3.9	4.6	26	150	15.1	20.2	131	136
7	65	0.6599	1	M	0	1	51	15	2650	92	134	109	154	27	40	37.1	39.5	90	100	13	18	3.1	3.1	17	19	0.7	0.7	1.7	1.9	95	101	105	131	21.4	22.5	7.6	7.9	0.9	0.9	10	23	2.8	4.2	27.4	27.4	13.4	13.4	125	131
10	65	14.2236	0	F	1	2	70	15	407	56	95	76	112	10	32	36.2	36.5	79	100	21	29	2.5	2.5	8	11	0.2	0.5	2.5	2.9	117	120	78	167	27.4	34.7	9	11.7	1.8	4.2	33	51	3.3	4.6	29.2	77.2	13.5	15.6	145	152
6	65	22.6712	0	F	1	2	60	15	4430	100	121	96	222	14	25	36.4	38.3	90	100	12	16	2.5	2.5	22	29	0.5	0.5	0.6	0.9	104	108	159	275	29.5	31.7	10.8	11.4	1.7	2.3	244	268	3.2	4.3	19.5	28.5	12.5	13.1	138	146
5	65	5.0185	0	F	1	2	45	15	1740	59	149	88	166	13	31	35.8	37.9	92	100	10	15	2.9	3	21	25	0.6	1	0.8	1.2	110	115	98	123	28.1	35.5	9.6	12	1.1	1.5	191	242	3	3.8	29.5	35.5	18.1	24.6	144	147
3	65	25.7363	0	M	1	2	27	15	2240	84	120	91	141	12	31	36.6	38.1	89	100	12	14	3.6	3.7	24	26	0.6	0.9	0.8	0.9	103	110	140	371	26	44	8.8	14.7	1.3	1.7	157	282	3.5	4.3	24.9	39	13.2	18	135	139
5	65	20.5608	0	M	1	2	35	15	1485	60	80	87	205	11	25	36.9	37.3	97	100	14	21	4.2	4.2	19	24	0.7	0.7	1.5	1.7	104	118	126	376	35.9	45.7	12.1	15.3	1.5	6.9	151	294	3.6	4.6	25.5	27.5	15.2	15.9	143	148
3	65	6.0382	0	M	1	2	53	15	2730	72	120	97	186	15	32	36.7	38.4	94	100	14	15	4	4	29	34	0.2	0.2	2	2.1	109	110	144	184	33.6	36.2	11.2	12.2	1.6	1.7	223	257	3.2	4	29.2	29.2	12.7	12.7	147	154
2	65	2.948	0	F	1	3	24	13	1820	67	104	90	163	15	29	36.4	38.8	91	100	14	15	3	3	21	21	0.6	0.6	0.6	0.8	105	107	102	126	33.1	38	11.3	12.6	0.9	1.2	183	193	3.4	4.6	30.9	48.3	12.8	12.9	137	137
3	65	2.9493	0	F	0	1	48	15	1840	68	125	102	255	13	37	36.1	36.4	89	96	10	11	2.7	3.1	27	28	0.4	0.4	0.6	0.6	106	108	135	172	38	40.2	12.6	13.7	1.3	1.3	258	286	3.3	3.3	23.8	25.6	13.8	13.8	142	142
5	66	20.5044	0	M	1	2	70	15	2401	94	126	91	127	12	25	34.8	38	91	99	12	27	3.7	3.7	12	27	0.5	0.5	1.1	1.4	95	106	66	613	32	46.5	10.8	15.2	1	3.1	212	378	3.9	5.5	23.2	150	11.8	14.7	127	141
10	66	3.3317	1	M	1	2	83	15	623	94	113	86	143	22	36	37.4	39.8	91	100	20	22	2.2	2.2	18	19	1	1	2.6	3.4	99	102	265	337	34	36.5	11.2	12.4	2.8	3.9	100	129	3.8	4.2	31.1	31.2	13	13.3	132	138
7	66	6.8154	0	M	1	3	92	11	2465	90	120	88	144	18	36	36.2	37.7	85	100	14	23	3.3	3.5	21	23	0.5	0.5	1.6	2.9	87	98	88	109	28	28.2	9.7	9.8	0.7	1.6	275	294	3.7	4.1	27.3	54	13.3	13.4	127	131
2	66	3.6944	1	M	1	2	35	15	838	91	112	100	135	18	29	36.2	38.3	94	99	13	23	2.9	2.9	18	22	0.3	0.6	0.9	1.2	101	108	126	177	23	29.1	7.4	9.7	2.7	7.8	200	266	3.9	4.2	23.5	28.4	12.1	13.4	138	139
8	66	6.1357	0	M	1	3	53	10	1750	50	144	77	162	10	22	35	36.5	90	100	11	13	3	3	25	25	0.7	0.7	0.5	0.7	107	110	130	240	31	32	10.6	11	0.9	1.4	254	275	3.6	3.7	26.3	27.8	14.8	15.2	141	142
10	66	33.8301	0	M	1	2	76	15	649	89	124	72	156	18	40	35.3	37.6	76	100	23	27	2.5	3.2	13	19	1.4	1.9	1.5	2	102	120	84	215	34.6	45.1	12.2	14.3	3.1	10.4	225	310	4	8	38.2	103.9	19.2	24.7	132	138
2	66	1.0797	0	M	1	2	38	15	1130	55	68	76	122	14	33	35.7	37.2	94	97	8	11	4.1	4.1	26	32	0.3	0.3	0.7	0.8	111	117	82	102	31.2	35.6	10.3	12.1	0.5	0.5	104	126	3.5	4	27.2	27.2	12.6	12.6	146	149
11	66	37.9132	0	F	0	2	67	15	2388	93	142	76	149	19	27	36.6	37.7	86	100	11	14	1.8	1.9	20	29	1.9	2.1	0.2	0.4	96	119	158	386	29.4	36.7	10.1	12.5	1.9	3.1	80	152	2.4	4.8	29.8	150	13.5	15.8	137	147
3	66	43.1084	0	M	1	1	40	15	2095	94	136	4	223	14	18	37.1	38.4	87	100	9	17	3.3	3.3	22	25	0.8	1.4	1.1	1.6	104	116	111	432	31.2	40.9	10.6	13.7	0.9	1.3	161	188	3.7	4.4	34.3	36.4	12.8	14.5	139	145
6	66	18.7243	1	F	1	1	52	15	3700	94	121	76	144	20	20	36.2	38.7	96	100	14	16	1.8	1.8	18	30	0.2	0.2	0.9	1.3	100	110	156	200	21.5	33	7.8	11	2.5	2.5	169	225	3.4	4	24.4	32.4	13.4	14.5	138	142
12	66	1.2958	1	M	1	3	75	12	3495	38	138	84	181	9	35	36.5	37.6	90	100	16	28	3.7	3.7	8	16	3	3	1.4	2.1	108	119	85	447	11	13	4	4.6	2.4	11.2	55	151	3.8	6.4	22.5	38.1	14.3	16.8	138	154
8	66	4.3615	0	F	1	2	58	15	10675	107	129	90	140	16	24	35	36.8	91	100	14	23	3.4	3.4	7	14	0.3	0.4	2.1	8.3	85	116	85	1034	27	43.2	9	13.5	1.3	3.5	184	241	3.5	4.7	19.7	36.8	12.5	13.1	123	139
7	66	26.2052	0	M	1	2	71	15	1730	91	124	83	139	14	37	35.9	38.3	93	100	12	19	2	2.5	19	24	4.1	4.4	1	1.2	114	117	8	92	25	33.6	8.4	12	2.7	4.7	228	320	2.9	4.3	44.4	50.7	17.6	20.8	146	150
7	66	12.8631	0	M	1	3	62	12	1175	70	106	95	134	16	27	37.2	39.1	97	100	13	14	2.9	2.9	18	18	2.1	2.1	1.2	1.2	112	118	136	238	23.3	33	7.4	10.9	1.4	2.2	123	126	4.3	5.1	24.3	25	14.1	14.4	139	142
7	66	1.7056	1	M	0	1	81	14	1380	64	142	69	144	9	16	36.6	37.1	97	100	16	29	2.7	3.3	6	19	0.3	0.3	4.6	6.9	112	120	51	270	31.7	31.7	10.4	10.4	0.8	0.8	124	124	3.2	6.3	35.1	35.1	15.3	15.3	145	147
5	66	4.6562	0	M	1	2	40	15	2920	38	81	86	201	6	23	36	36.8	91	100	12	16	3.4	3.4	27	30	0.2	0.2	0.5	0.7	100	106	84	214	32.3	34.4	10.7	11.4	1.5	4.8	113	122	3.1	3.7	30.7	44.8	15.6	50.9	139	145
11	66	1.6374	1	M	1	2	91	14	661	54	131	38	121	14	48	34.7	36.7	14	100	21	32	3	3	13	19	4.6	4.6	3.1	3.9	98	105	139	447	47.2	51	15	16.9	3.4	11.2	120	158	4.1	5.5	30.2	35.8	17.5	24.9	135	140
10	66	16.2121	0	M	1	2	47	15	3373	62	104	93	160	8	25	35.9	37.1	77	100	10	25	2.8	4.2	18	20	0.3	0.6	1.2	3.9	106	120	105	132	29.7	50.5	10	16.5	1.6	8.1	83	169	3.4	4.4	35.3	44.9	15.3	17.1	144	151
5	66	15.4182	1	M	1	2	62	15	1080	99	127	72	164	18	28	37.7	39	94	100	9	10	1.9	2.2	26	31	1.1	1.2	0.7	0.9	106	110	111	369	30.3	36.1	9.6	11.6	0.8	1.8	242	287	4.2	5.2	29.2	29.2	12.3	12.3	140	143
4	66	6.0979	0	F	1	2	32	15	1257	78	101	90	263	12	33	35.9	37.1	98	100	15	23	3.2	3.2	18	19	0.4	0.4	1	1.3	104	113	210	245	33.4	35.1	11.8	12.1	2.1	3.2	220	253	3	7.1	26.3	26.3	13.7	13.7	137	144
9	66	18.775	1	M	1	2	84	15	759	57	102	76	135	14	28	35.6	37.7	95	100	15	17	2.6	2.6	15	16	16	17.4	2.1	2.7	118	123	135	228	34.6	40.4	10.8	12.2	1.8	2.9	127	192	5.5	5.9	35.1	38.2	15	15.9	142	148
6	66	2.4966	1	F	1	2	53	15	1495	88	105	90	114	20	40	35.2	36.3	94	100	14	16	2.4	2.4	27	28	0.9	0.9	0.4	0.4	92	95	97	190	30.4	34.6	10	11.5	2.6	2.6	25	166	3.6	4.3	22.9	23.7	13.2	13.6	131	133
4	66	1.4417	0	M	1	2	31	14	3280	53	100	93	152	10	26	36.4	37.4	90	100	12	17	3.4	3.5	21	25	0.3	0.5	0.9	1.1	93	105	107	125	32.2	35.4	11.4	13.1	0.8	1.5	204	205	3.9	4.5	24.4	28.8	12.4	13	126	137
7	67	8.8455	0	F	1	2	78	15	2005	81	130	51	142	22	37	32.5	39.4	91	100	12	17	2.1	2.1	17	23	0.5	0.5	0.5	0.7	88	107	135	287	26.9	30.9	9.1	10.5	1.5	2.5	205	260	3.1	3.8	30.3	33.9	13.7	14.6	121	133
2	67	7.1906	1	M	1	1	54	15	3280	92	123	102	141	16	40	37.1	39.6	88	100	14	15	2.8	2.8	22	24	0.5	0.6	0.8	0.9	104	106	103	143	22.2	25.7	7.5	8.6	1.1	1.4	59	82	3.1	4	29.2	29.2	12.8	12.8	138	140
3	67	1.9493	0	M	1	2	35	15	2400	58	78	92	149	11	25	36.7	37.8	94	100	13	19	3.7	3.7	19	28	0.1	0.1	2.8	2.9	106	113	125	167	26.2	32.7	9	10.7	1.2	1.2	191	239	3.8	5.9	35.8	93.9	13.5	14.1	142	143
8	67	12.3796	1	F	1	2	52	15	1535	59	73	81	140	9	27	35.7	37.1	84	100	8	8	2.4	2.4	38	39	0.9	0.9	0.5	0.5	96	97	118	198	31.6	32.5	9.9	10.3	0.8	0.8	134	154	4.4	4.5	26.3	28.5	14	14.1	138	139
11	67	1.9251	1	M	1	2	91	15	1477	96	136	54	112	11	30	31.4	37.9	84	98	20	25	2.1	2.1	7	11	0.4	0.4	1.3	2.2	105	114	354	916	32	43.8	10.6	14	7.4	12.6	54	169	1.8	6.3	78.3	150	16.2	17.4	133	141
10	67	4.4809	0	M	1	2	47	15	805	54	97	72	203	10	24	35.3	39.9	94	100	9	12	3.4	3.4	23	27	0.9	0.9	0.9	1.4	105	110	99	122	31.2	40.1	10.9	14	1.4	1.4	86	134	3.6	4.1	25.8	30.8	12	13.4	139	142
4	67	12.0812	0	F	1	1	37	15	1850	60	76	83	124	7	16	36.9	38.8	95	99	18	21	3.5	3.5	20	21	0.7	0.7	0.7	0.8	103	105	186	211	48.3	50.7	15.5	16.8	2.6	2.6	161	182	3.8	4.2	47.1	62.5	14.4	15.1	140	140
1	67	1.8853	1	M	1	1	22	15	2580	70	107	105	181	16	25	36.7	37.3	95	99	12	14	3.1	3.2	31	33	1	1	0.9	1	95	98	93	100	37.6	39.4	12.2	12.3	1.4	1.4	183	203	4.3	4.3	25.8	25.8	12.4	12.4	136	139
2	67	24.8401	1	F	1	1	32	14	4020	83	107	110	148	8	31	36.1	38	88	100	13	16	3.2	3.3	23	25	0.5	0.7	1	1.1	102	104	128	179	32.7	34.5	11.3	12.1	1.6	1.6	144	157	2.8	3.6	56.7	80.1	11.8	11.9	138	138
5	67	5.2663	1	M	1	2	47	15	2155	65	96	92	131	16	40	36.2	38	88	98	11	12	2.7	2.7	30	30	0.4	0.4	0.8	0.9	101	107	137	219	32	34	10.5	11.1	1.2	1.2	214	234	4.8	4.9	25.7	25.7	13.2	13.2	137	144
5	67	5.0696	1	F	1	2	77	15	1313	68	137	84	132	24	30	34.7	36.6	88	100	12	14	2.4	2.4	21	25	0.5	0.5	0.6	0.7	103	106	113	155	25.1	30.3	8.3	10	0.6	0.6	291	341	3.8	4	22.1	23.7	14.2	14.8	137	139
3	67	7.9242	0	F	1	2	29	15	2538	78	126	81	191	6	28	37	38.3	96	100	11	15	3.3	3.3	28	30	0.5	0.5	0.6	0.6	103	103	119	152	29.5	32	10.4	11	1.4	1.4	226	228	3.6	3.9	23.7	24.9	12.5	12.7	140	142
16	67	22.0054	1	M	1	2	93	15	66	95	133	50	220	12	37	35.8	37.7	59	100	26	38	2.7	3	8	15	7.9	10.1	2.6	3.7	92	103	126	313	25.3	37.5	10.3	11.8	12.7	20.2	55	109	3.6	4.3	43.7	97.7	16.4	31.2	135	145
11	67	15.9528	0	F	1	1	81	15	10	60	77	72	119	10	17	36.2	37.3	98	100	15	18	1.9	1.9	16	17	0.3	0.3	4.7	5.4	123	133	41	253	21.7	33.4	5.9	10.5	1.5	3.3	37	50	3.1	3.8	39.3	42	13.5	14.5	152	164
4	67	5.4575	0	F	1	2	40	15	1975	94	110	96	121	14	22	36.9	37.8	98	100	20	20	3.6	3.6	20	20	0.2	0.2	1.8	1.8	104	105	224	294	29.4	31.1	10.3	10.3	1.5	2.1	226	226	4.4	4.5	23.3	23.3	11.4	11.4	127	140
5	67	38.1263	0	M	1	2	35	15	1367	80	96	96	169	21	33	37.3	38.8	91	100	10	13	2.3	2.3	23	24	1.7	1.7	0.8	0.9	107	109	119	168	30.6	34.6	10.8	12.1	1.3	1.3	224	284	3.7	4.1	29.7	29.7	13.4	13.4	138	139
4	67	1.8645	0	M	1	2	27	15	3020	66	120	96	144	13	22	36.2	38.7	91	100	10	19	3.4	3.4	20	23	0.4	0.4	0.8	1.3	105	111	153	238	30.5	38.7	11.1	13.6	3.7	3.7	91	159	4.6	5.1	27	27.6	14.5	14.5	138	140
7	67	14.0365	0	M	1	0	39	15	5600	74	96	139	193	10	16	36.8	37.7	98	100	17	30	4.2	4.3	24	34	2.7	4.6	1.1	1.3	98	103	159	266	27.6	42	9.5	14.1	2.8	8.2	88	132	3.1	3.8	29.5	99.4	13.6	19.4	140	150
4	67	3.8197	0	F	1	1	77	15	4361	85	123	84	131	8	17	35.6	37.7	97	100	15	19	2.2	2.2	17	20	1	1	0.4	0.6	99	105	121	190	24.5	34.7	8.4	12.1	2.6	4.7	46	68	3.6	4.3	20.4	27.7	11.3	12.4	133	134
11	67	11.6054	0	F	1	3	93	5	633	44	100	74	187	20	29	35.4	36.2	92	99	19	21	2.9	2.9	21	22	0.2	0.2	4.3	5.2	97	100	170	198	32.9	34.3	11.2	11.5	1.6	1.6	263	268	4.6	5.6	23.9	23.9	12	12	135	136
1	67	7.8536	0	M	1	2	30	15	1720	72	90	84	125	14	22	37.3	37.6	98	100	16	16	3.6	3.6	26	26	0.5	0.5	1.1	1.1	95	95	168	168	29.2	35.6	12	12	1.1	1.1	430	430	4.3	5.9	28.1	28.1	12.9	12.9	131	131
5	67	2.1767	0	M	1	2	42	15	1360	79	121	78	185	12	22	36	37.6	97	100	9	9	2.4	2.4	31	31	0.2	0.2	1	1.4	103	107	135	151	34.4	35.5	11.2	11.3	1.2	1.2	511	603	4.1	5.2	31.1	31.6	17	20.2	141	142
4	67	31.7018	0	F	1	3	69	13	825	95	142	85	157	14	33	37.3	39.1	85	100	16	16	2.6	2.6	19	23	0.7	0.7	2.2	2.3	109	113	132	157	34.4	34.4	11.1	11.1	1.5	1.8	226	226	4	4.3	23.5	23.5	15.1	15.1	142	144
1	68	2.7928	1	M	1	1	50	14	785	100	123	118	159	17	38	36.2	36.6	90	97	15	15	3.6	3.6	31	36	0.7	0.7	0.6	0.6	98	99	141	149	29	35.2	10.3	12.1	1.5	1.5	276	277	3.9	4.2	21.1	21.3	13.1	13.3	141	145
5	68	12.9151	0	F	0	1	56	14	1038	40	81	112	192	14	29	35.7	37.3	91	100	16	23	3	3	17	22	0.2	0.2	3.8	4.1	96	100	96	378	22.8	30.6	7.6	9.7	3.3	3.3	284	332	4	4.8	27.6	114.5	24	30.8	128	136
8	68	14.0081	0	F	1	2	100	14	240	97	174	64	149	9	40	37.4	38.7	92	100	17	17	2.8	2.8	20	26	0.3	0.3	1.4	2.1	96	103	177	224	29.7	39.8	10	13.6	1.1	3	233	237	3.6	4.7	48.1	48.1	13.2	13.2	135	135
4	68	7.0779	0	F	1	2	51	15	1374	88	111	86	129	15	36	38	38.4	96	99	12	19	2.2	2.2	17	22	0.9	0.9	0.8	0.9	108	108	120	136	27.8	33.3	9.3	10.9	2.3	2.3	325	380	4.2	4.6	33.6	33.8	15.9	16	138	139
3	68	3.1492	0	F	1	2	53	14	2860	49	78	97	179	8	31	34.8	37.5	99	100	13	15	2.8	2.8	21	23	0.4	0.4	1.4	1.4	101	107	97	244	24.3	24.3	7.8	7.8	1.9	1.9	275	275	3.7	4.2	23.9	27.3	15.5	16.9	135	137
12	68	4.9646	1	F	1	2	76	15	1430	101	120	76	153	20	31	37.6	39.2	80	97	12	18	3.5	3.5	26	33	2.7	4.6	0.9	1.2	100	104	188	253	21.2	30.6	7.6	11.1	2	3.9	5	34	3.7	4.9	26.4	29.6	16.3	17.2	143	144
7	68	6.1002	1	F	1	2	49	15	1161	80	130	36	138	14	22	36.9	37.2	95	100	14	19	3.4	3.4	26	33	0.3	0.3	0.5	0.7	97	105	137	230	20.8	33.4	6.9	10.8	2.3	3.1	334	507	3.6	5.6	24.1	28.5	14.4	17.3	139	142
6	68	2.4928	0	F	1	2	59	15	2845	84	143	93	126	14	28	36.7	37.5	93	100	16	21	3.5	3.5	22	23	0.2	0.5	1.9	2.2	99	106	99	294	32.3	37.3	10.5	12.2	1.9	3.7	243	352	3.3	4.1	21.6	25	11.8	12.9	133	141
8	68	12.7618	0	F	1	2	63	15	2305	90	108	69	140	15	30	37.6	39.3	92	100	13	17	3.9	3.9	18	25	0.5	0.5	0.5	0.8	95	109	121	143	27.8	35.6	9.3	11.7	3.5	5.1	219	251	3.5	4.2	24.5	24.5	12.8	12.8	133	136
5	68	8.6877	0	M	1	3	59	13	968	83	113	76	126	16	31	35.5	36.9	92	100	9	12	2.6	2.6	29	30	1	1	1	1	107	111	100	114	22	24.8	6.9	7.8	2.5	2.5	189	234	4.2	5.3	28.1	30.4	12.9	13.6	142	146
9	68	41.5669	0	M	1	2	67	15	1940	79	111	84	125	12	29	35.4	37.1	71	99	16	19	3.6	3.6	22	23	0.3	0.4	3.7	4.1	93	101	170	317	27.4	29.7	9.5	10.4	2.1	2.7	149	169	4.1	4.3	27	28.2	15	15.4	130	136
3	68	7.674	0	F	0	2	62	15	768	76	112	92	249	5	30	35.6	37.3	98	100	17	23	4	4.1	13	19	0.4	0.5	1.3	1.7	107	109	178	335	24.9	34.7	9.1	12.3	1.4	2.5	109	298	3.5	4.4	25	64.4	14	20.4	136	141
15	68	36.1121	0	M	1	3	123	3	75	89	109	86	126	20	30	38.5	39.6	94	100	19	21	2.8	2.8	19	21	0.7	0.7	1.9	2.2	111	114	135	238	38.4	39.3	12.9	13	1.6	2.6	376	425	3.5	4.2	30.7	33.2	15	15	143	149
8	68	27.1872	0	M	1	2	49	15	4584	83	98	70	142	18	30	35.3	37.7	94	100	11	13	2.2	2.2	14	21	0.9	0.9	0.7	1.2	104	124	104	196	21	44	7.4	14.8	1.9	7.7	54	250	3.3	4.5	29.6	103	13.9	20.9	139	146
9	68	16.9485	1	M	1	1	74	15	1550	56	74	40	139	14	18	36.8	37.4	97	100	13	17	1.1	2.2	25	29	0.2	0.4	1.5	2.6	92	102	93	203	29.5	35	9.6	11.6	1.3	8.6	402	437	3.7	5.3	26.9	86.9	13.3	15.7	130	140
1	68	17.7693	0	M	1	1	40	15	855	59	75	96	163	12	20	35.5	36.9	94	100	9	16	3.3	3.3	24	28	0.6	0.6	0.4	1.1	104	106	133	176	24.1	37	9.2	12.3	1.9	3.6	205	369	3.1	3.6	21.4	22.8	12.7	12.7	139	141
5	68	2.0545	0	M	1	1	35	15	1083	52	75	119	167	11	24	35.7	37.3	94	100	13	14	3	3	26	30	0.1	0.1	0.3	0.5	101	105	130	283	28.4	32.2	9.7	11	1.3	1.3	309	370	4	4.6	40.1	40.1	14.9	14.9	138	140
16	68	21.0834	0	M	0	3	131	3	830	70	104	54	161	20	31	33.2	37.3	96	100	16	20	3	3.1	16	20	0.5	0.7	4	4.4	100	103	145	319	32.9	36	11.2	12	1.6	3.4	102	168	5	6.1	35.3	150	13.3	17.1	130	133
5	69	7.1648	1	F	1	2	49	15	1177	65	132	81	161	5	26	36.9	37.6	91	100	14	17	3	3	18	20	0.2	0.2	1.4	1.6	112	118	129	148	26.6	33.9	8.8	10.9	1.1	2.2	199	266	4.3	5.2	48	60	14.2	14.9	143	146
5	69	26.8999	1	M	1	3	47	13	2390	62	97	77	184	15	35	35.6	37.7	86	100	16	23	4	4	19	23	0.9	0.9	0.6	0.7	96	114	120	325	37.2	45.6	12.9	15.1	1.1	2.5	249	319	3.5	3.8	30.2	32.8	14.7	15	134	140
3	69	3.6391	1	F	1	1	37	15	1571	72	101	111	218	12	25	37.1	38.1	95	100	7	10	2.8	3.2	36	40	0.3	0.6	0.8	1	93	98	158	204	42	47.8	13.1	14.9	1.4	1.9	178	205	3.5	4.8	24.1	25.9	14.4	15.5	135	140
4	69	35.901	0	M	1	1	58	15	2139	37	76	75	187	14	19	32.3	37.1	98	100	16	20	3.7	3.7	20	23	0.7	0.8	1.1	1.4	102	107	356	504	36.9	44	12.5	14.5	1.5	5.2	153	200	2.9	4.1	26.8	31	23.8	27.3	139	142
10	69	7.8033	1	F	1	3	72	10	1880	74	118	78	145	11	30	35.9	37.4	93	100	12	19	2.9	2.9	26	31	0.3	0.3	1.1	1.7	105	113	123	201	28.1	33.7	9.5	11	2.4	5.5	46	48	5.1	8.3	30.4	32	26.6	27.4	142	150
8	69	5.2584	0	M	0	2	64	7	1827	74	110	113	180	13	27	35.8	37.1	85	100	12	14	3.7	3.7	29	30	0.3	0.3	2.9	4.2	102	112	114	156	35.9	37.5	11.6	12.1	1.2	1.2	199	220	5.6	6.9	23.6	23.6	11.8	11.8	140	147
8	69	3.2724	1	M	0	2	61	15	2765	79	100	87	115	16	32	37.1	37.7	90	100	12	13	2.2	2.2	23	25	0.4	0.4	0.7	0.9	105	108	101	180	22.4	23.9	7.6	8.4	1.9	3.1	12	52	3.5	3.7	35.2	36.3	17.9	19.6	136	142
12	69	6.5668	1	F	1	2	94	14	1487	65	124	64	124	17	42	35.5	36.8	91	100	14	17	1.6	1.6	14	18	1.1	1.1	0.7	0.9	112	119	79	497	25.9	37	8	11.8	3.8	9.7	25	69	2.5	4.7	36.3	52.3	20.9	44.6	140	145
8	69	6.8397	0	F	1	2	77	15	854	86	160	83	126	14	29	36.6	37.4	91	100	19	23	2.8	2.8	18	19	1	1	0.8	1.1	94	99	155	160	27	32.1	8.9	10.6	1.8	3.3	438	450	4	4.3	34.8	34.8	15.9	15.9	132	132
5	69	4.3367	0	F	1	1	43	15	2535	54	76	109	223	10	24	36.7	37.8	99	100	10	19	2.7	3.8	26	36	0.6	0.6	0.7	1.2	81	109	115	145	26.1	39.3	9.2	14.1	1	2.2	154	268	2.4	4.3	28.9	38.5	13.7	26.3	131	143
5	69	6.6736	1	F	1	2	60	15	1398	62	95	76	114	15	25	35.9	36.7	91	100	19	22	3	3	9	14	0.2	0.2	2.4	2.8	103	114	69	123	33	33.2	10.8	11.1	1.3	1.3	178	201	4.6	5.3	35.6	35.6	20.2	20.9	133	137
6	69	28.9086	0	M	1	2	50	15	2685	58	140	89	133	10	35	35.7	37.5	86	100	13	14	2.3	2.3	22	23	0.6	0.6	0.8	0.9	113	114	83	169	34.6	38	11.5	12.7	1.8	2.8	287	369	3.5	4.9	27.1	105.2	18.3	18.9	144	145
4	69	12.1487	0	M	1	1	37	15	3520	75	125	53	125	8	18	35.6	38.4	86	100	17	18	3.4	3.4	23	24	1.3	1.3	0.7	0.7	103	105	142	210	41.9	46	14.1	15.3	3.6	4.8	185	303	3.2	3.6	48.3	150	15.4	18.2	139	143
2	69	3.0534	0	M	0	1	33	15	1669	53	88	104	173	12	24	37	37.6	89	98	13	16	3.1	3.1	26	27	1	1	0.8	0.8	94	96	124	155	38.2	44	13.2	14.7	1.4	1.4	359	389	4.6	4.7	31.1	33.6	13.8	13.8	131	131
3	69	12.1806	0	M	0	2	34	15	528	69	89	97	128	8	30	36.1	37.6	83	100	10	11	3.7	3.7	38	40	0.4	0.4	0.7	0.8	90	96	89	148	30.3	31.7	9.3	9.4	1.4	1.4	216	219	4.5	4.8	23	23	12.7	12.7	136	139
7	69	1.9379	0	M	0	3	52	12	2334	66	93	93	127	8	22	36.1	37.7	92	100	19	23	2.7	2.7	22	25	0.3	0.3	6.8	7.2	98	100	127	165	35.8	35.9	11.4	11.5	1	2.2	158	172	5	5.3	30.7	68.9	14.2	14.7	137	140
8	69	9.258	1	M	1	3	84	6	707	77	105	81	115	14	24	36.4	38.4	95	100	11	23	2.5	3.7	21	26	0.4	0.7	0.7	1.4	101	111	94	173	28.8	40	9.5	13.2	1.2	6.9	174	242	4	4.9	18.8	27	14.4	15.1	139	142
8	69	6.9663	0	M	1	2	67	15	30	61	87	74	142	12	34	35	36.7	97	100	21	23	3.6	3.6	20	24	0.2	0.2	12.6	13.3	98	102	118	157	34.9	39.4	11.6	12.9	2.2	2.2	349	370	4.1	5.4	22.5	61.5	12.3	12.3	135	140
12	69	2.0357	0	M	0	3	98	3	901	72	114	89	171	13	24	36.1	37.5	96	100	13	15	2.4	2.6	22	23	1.7	2.5	0.9	1.3	108	112	113	288	16.9	32	5.9	11.3	2	6.1	74	203	3.5	4.8	31.7	150	14.4	22.1	135	144
4	69	4.2111	0	M	1	2	54	15	5505	60	112	91	146	9	26	35.3	37.9	99	100	16	20	3.2	3.2	16	17	1.1	1.1	3.3	4.6	104	112	103	352	35.3	38.2	12.6	13.2	1.3	1.3	230	236	3.9	4.5	30.4	30.5	13.6	13.8	134	141
3	70	5.6693	0	F	1	1	42	14	1380	80	119	110	174	16	33	36.1	38.6	81	100	18	22	3.5	3.5	19	23	0.4	0.4	1.8	2.1	101	101	241	282	38.4	42.1	13.3	14	1.7	1.9	253	282	3.5	4	40.4	70.4	12.5	14.8	138	138
6	70	4.6925	0	M	1	2	61	15	1285	58	85	84	156	9	33	35.4	36.6	99	100	13	16	2.4	2.4	19	21	2.4	2.4	1	1.1	110	112	128	226	21.5	26.9	7.4	7.6	2.1	3.6	49	87	5	5.4	37.9	39.4	16.5	18.5	139	140
8	70	10.2215	0	M	1	2	47	15	1785	60	151	69	172	12	24	36.8	37.6	85	100	9	11	3.2	3.2	27	34	0.4	0.4	1.2	1.5	104	108	97	132	33.3	38.8	10.6	12.4	0.9	1	263	291	3.5	3.7	24.3	104.8	15.1	16.7	141	143
9	70	0.9592	1	M	1	2	99	15	1018	70	160	53	129	8	46	35.6	39.5	71	100	19	23	2.6	3.3	10	23	0.6	0.8	1.4	2.4	100	114	116	534	37.1	57	12.4	19.1	4.8	13.8	193	334	3	5.4	49.5	148.8	14.3	16.1	134	143
15	70	0.886	1	F	1	2	87	15	31	42	104	48	125	11	30	35.2	36.2	27	87	27	31	2.7	2.7	8	10	3.4	4.2	2.5	2.6	105	113	170	245	29.8	37	10.4	12.3	8.8	11.6	71	79	2.9	4.1	43.8	95.7	18	114.6	135	142
2	70	0.9279	0	F	0	1	34	15	890	91	113	103	149	14	30	35	37.1	85	93	12	17	3.4	3.4	33	33	0.3	0.3	0.7	0.8	97	103	139	197	46	50.2	14.3	15.7	2.4	3.2	295	317	4.2	5.2	36.5	36.5	12.6	12.6	142	144
12	70	7.6118	0	F	1	1	82	15	437	57	94	76	147	14	19	35.5	36.4	96	100	17	24	2	2.2	12	17	5.2	11.2	2.2	3	101	113	105	179	30.3	32.8	10.2	11.5	1.6	3.3	73	96	2.8	4.4	31.5	35.6	14.7	17.1	139	140
2	70	2.7904	1	M	1	2	59	15	2355	74	130	76	117	18	31	36.8	38	97	100	14	16	1.8	1.8	17	18	0.3	0.3	1.1	1.3	111	113	98	145	29.1	30.6	9.4	10	4.5	4.5	429	455	3.7	4.1	28.2	28.9	14.5	14.5	139	142
6	70	31.6728	0	F	0	2	38	15	799	72	109	90	148	7	35	36.1	38.8	94	100	11	13	2.2	2.5	24	29	0.7	0.7	0.7	1.2	103	111	115	189	22	34	7.3	11.8	1.7	6.5	125	245	3.4	4.8	27.9	85.5	13	14.9	136	144
7	70	9.7505	1	M	1	2	48	15	2615	80	115	80	143	6	25	36.4	37	97	100	13	14	1.4	2	18	20	1.8	4.5	0.9	1.2	113	122	196	325	25.9	36.6	9.1	13.1	5.6	6.2	48	138	4.4	6.2	35.4	52.6	14.4	18.2	140	148
8	70	8.1686	1	M	0	2	65	15	9630	24	95	69	149	7	22	33.4	36.8	28	100	12	14	1.7	2.7	15	22	0.9	1.7	0.6	1.1	107	112	67	255	20	41.7	6.7	14.6	2.5	14.4	20	185	3.4	5.9	37.5	150	14.6	18.2	132	142
5	70	0.7126	1	M	0	2	85	15	106	64	106	80	109	13	34	36.3	36.5	58	98	14	17	2.2	2.2	22	22	0.4	0.4	2.5	2.5	104	110	87	252	34.8	36.5	11.4	11.7	11.7	11.7	362	416	5	5.2	30.1	38.3	12.8	14.1	135	138
5	70	3.6399	0	M	1	1	53	15	787	84	114	78	148	12	20	35.6	36.1	99	100	13	13	2.4	2.4	24	24	3.6	3.6	0.9	0.9	101	101	128	128	24.6	32.9	8.5	8.5	2.8	2.8	84	116	4.4	4.4	36.6	38.2	14.8	18.3	134	134
5	70	29.704	0	F	1	2	76	14	895	56	94	86	138	18	29	34.4	36.6	95	100	17	17	2	2	23	23	1.9	1.9	2.7	2.7	99	106	145	145	9	29	9.1	9.4	1.3	1.3	709	709	3.5	4.3	26.1	26.1	14	14	134	135
4	70	5.6549	0	M	1	2	20	15	2860	69	98	92	137	12	25	36	36.2	92	98	13	21	3.4	3.4	18	25	0.2	0.2	0.6	0.9	100	105	104	121	30.8	35.4	9.9	11.1	2.4	3.5	234	255	4	4.2	25.2	25.2	12.6	12.6	135	139
7	70	3.5146	0	F	1	2	49	15	961	79	106	77	177	12	23	36.4	39.8	94	100	11	14	2.4	2.4	20	22	0.5	1.1	1.5	1.8	108	112	114	231	22.3	30	7.8	10	1.4	2.6	69	91	3.9	5	28.7	32.4	14.4	15.3	135	140
14	70	18.7183	1	F	1	2	69	15	445	64	120	63	152	15	24	34.8	36.8	92	100	12	21	2.5	2.5	17	25	3	5.6	0.9	1.5	109	115	87	227	30	42.1	9.9	15.6	1.6	6.8	52	133	4	5.8	30	83	9.4	18.4	137	144
9	70	4.8353	1	M	1	2	70	15	784	90	130	78	131	14	28	36.9	39	86	99	19	21	3	3	16	18	0.9	0.9	2	2.7	101	105	131	380	36	41	11.9	14.1	2.3	6.7	190	242	3.9	5.9	30.2	95.4	14.1	16.7	133	138
11	70	2.0431	1	M	1	2	66	15	1335	97	127	57	171	12	44	36.7	39.3	74	100	14	21	3	3	17	27	1.3	1.9	1.9	2.9	103	112	110	166	37.2	39.5	11.8	13.7	1.8	4.8	144	154	3	4.9	34.3	150	14.6	17.5	141	145
12	70	9.847	1	M	0	2	60	15	455	70	116	47	161	12	33	35.2	37.4	95	100	15	19	3	3	20	23	4.9	4.9	1.1	1.3	100	110	125	203	20.2	41	10.5	13.7	4.7	7.3	45	76	3.7	4.5	32.2	59.1	14.4	56.9	136	143
1	70	23.4676	1	M	1	1	37	15	1500	63	106	126	174	8	23	37.2	37.8	92	100	13	15	2.3	2.3	27	28	0.6	0.6	0.4	0.5	113	118	125	210	29.5	29.5	9.2	9.2	1.3	1.3	186	186	3.5	3.8	25.8	25.8	15.8	15.8	150	156
5	70	11.7513	0	M	1	2	35	13	1590	97	128	111	155	25	39	35.9	37.7	90	98	13	18	3	4.2	25	29	1	1.4	0.5	0.6	97	112	128	132	40.2	53.2	13.6	18.2	1.6	1.6	31	36	3	4.4	27.3	27.3	12.6	12.6	141	146
5	70	10.4587	0	M	1	2	32	15	5785	50	94	75	207	12	24	34.6	37.8	98	100	9	14	2.8	2.8	18	28	0.8	2.4	0.8	1	108	113	112	190	27.5	44	10	14.5	0.8	4.4	51	142	3.1	5.3	27.2	34	13.6	16	136	143
4	70	1.7688	0	M	1	1	54	15	2220	62	80	104	155	14	33	35.7	37.6	50	100	14	23	2.1	2.9	12	20	0.1	0.1	1.3	1.6	112	114	105	254	15	37	4.9	12.4	5.9	5.9	93	114	3.8	4.6	28.8	30.8	13.2	14.8	138	143
2	70	12.9884	0	F	1	2	33	15	1490	86	131	90	152	14	25	37.1	38.8	93	100	10	12	2.6	2.6	18	22	0.4	0.5	0.5	0.6	116	120	97	153	25	27	8.4	9	0.9	1.1	192	228	3.5	4.1	28	30.4	12.3	13.1	143	145
11	70	24.8724	0	F	1	3	112	5	144	42	70	74	126	13	30	34.4	36.2	76	100	22	27	3	3.2	7	15	1.4	1.4	5.8	6.4	100	102	21	282	18.6	31.5	6.6	10.8	7.6	7.6	112	205	3.5	5	70.1	85.3	21.9	27.6	131	135
8	70	16.0239	0	F	1	1	60	15	309	108	136	84	138	12	19	34.8	37.5	94	100	13	20	1	2	15	21	0.4	0.7	0.8	1.2	99	108	73	138	28.8	38	9.5	12.7	4.2	8.5	328	382	3.2	4.3	35.9	52.2	14.6	19.3	129	138
2	70	1.3028	0	M	1	1	47	15	1480	105	146	94	114	12	20	35.9	37.1	96	100	14	24	4.4	4.4	20	22	0.6	0.6	0.6	1.1	104	111	122	255	33.5	43.8	11.2	15.1	2.7	8.1	168	341	3.4	5.4	35.7	35.7	15.1	15.1	141	144
4	70	5.9108	0	F	0	2	57	15	1011	69	91	91	122	16	30	36.8	37.2	93	100	15	20	3.8	3.8	24	26	0.6	0.6	1.1	1.7	99	101	221	227	28.5	29	9.1	9.6	1.5	1.5	187	227	4.1	5.8	55.1	55.1	15.2	15.2	136	139
11	71	4.7727	0	F	0	3	68	8	4392	59	77	80	156	8	24	35.9	37.3	92	100	15	19	3.2	3.2	25	30	0.2	0.2	2.8	5.6	97	106	88	137	34.4	35.6	10.8	11.5	0.8	1.2	251	257	5.4	6.7	31.8	31.8	13.5	13.5	138	144
5	71	2.9291	1	F	1	3	119	3	1630	68	117	74	153	13	24	34.2	37.2	71	100	13	13	2.2	2.2	18	20	0.5	0.5	0.6	0.9	105	112	79	166	23	33.2	7.6	11.2	0.7	1.7	232	326	3.7	6	37.5	48.3	11.8	13.2	131	140
10	71	20.8867	0	M	1	2	64	15	533	94	139	83	129	9	24	37.6	38.6	91	100	13	15	2.6	2.6	27	34	0.8	0.8	1.9	2	94	99	86	125	39.1	44	12	13	1.1	1.8	192	204	2	4.9	56.7	66.2	51.8	68.9	136	137
9	71	7.4446	0	F	1	2	71	12	1805	52	88	116	165	14	27	35.7	36.6	92	100	8	9	3	3	30	32	2.7	2.7	0.4	0.5	112	113	90	146	24.9	28.3	8.2	9.6	1.3	1.8	33	45	3.2	4	36.4	37.9	18.6	19.6	147	149
5	71	3.9064	0	M	0	2	54	15	4480	59	80	100	130	16	33	36.1	38.3	87	100	14	22	3.9	3.9	21	27	0.8	2	1.6	1.7	94	98	83	172	24.5	32	8.8	10.5	1.7	1.7	101	139	3.1	5.1	25.9	150	14.4	15.9	132	137
6	71	24.5724	0	F	1	2	78	15	11	98	121	91	145	14	33	37.3	38.9	99	100	19	20	2.4	2.4	19	22	0.3	0.4	2.2	2.2	103	105	151	221	32.6	40.2	9.6	12.4	4.4	4.8	331	531	4.2	6.2	36.6	37.5	26.2	30.6	139	139
6	71	0.8652	1	M	0	2	65	15	460	69	130	99	138	16	26	34.7	35.4	97	100	16	16	2.7	2.7	26	26	2.7	2.7	3.2	3.2	93	93	137	137	30.1	30.1	10	10	3	3	213	213	4	4	33	33	19.1	19.1	131	131
2	71	4.9955	0	F	1	2	40	15	1860	65	86	80	135	24	29	37.1	37.6	92	100	13	17	3.4	3.4	20	21	0.2	0.2	1.3	1.3	110	111	98	141	29.6	34.8	9.5	11.2	1.5	1.5	248	286	5.2	5.5	21.7	26	15	15.1	140	141
13	71	33.8142	0	M	1	2	63	15	333	60	97	75	149	11	31	36.1	37.1	94	100	18	25	2.7	2.8	14	16	1.7	1.8	2.6	3.2	107	114	100	206	34.1	38.3	11.4	12.7	2.2	10.6	42	95	4.4	5.1	35.3	40.8	16.8	18	139	143
5	71	2.1537	1	F	1	2	53	15	820	72	99	86	125	9	23	35.6	36.4	94	100	11	12	2.6	2.6	25	29	0.9	0.9	1.5	1.8	106	109	129	131	28.3	29.4	9.5	9.8	1.4	1.4	162	178	3.5	3.8	24.5	24.7	12.6	12.7	142	142
7	71	9.3988	0	F	1	2	51	15	1296	42	83	71	182	13	25	36	37.7	85	100	13	16	3.1	3.1	23	25	0.6	0.6	0.8	1.2	104	110	95	217	29	39	9.7	13	1	1.1	448	460	4.2	4.6	25	28.1	12.7	13.2	138	144
5	71	1.8903	0	F	1	2	49	15	830	56	87	82	145	12	25	35.9	38.1	90	100	12	13	2.8	2.8	18	19	0.2	0.2	1.7	1.8	116	117	81	145	28.2	29	9.6	10	0.8	0.8	204	266	3.8	4	31.7	33	29.5	30.1	143	144
6	71	2.6917	1	F	1	2	73	15	265	104	124	61	139	22	34	35.5	36.3	89	97	20	20	2.8	2.8	22	24	2	2.1	2.8	2.9	91	95	95	114	42.6	43.8	12.1	12.6	3.3	3.3	479	503	4.5	6.4	27.5	31.3	15.8	16	128	134
5	71	12.0386	0	M	1	2	39	15	2465	73	114	77	147	12	25	37.4	38.1	90	100	14	20	4.2	4.2	19	25	0.6	0.6	1	1.6	99	113	95	134	29.4	46	10.2	15.2	1.9	1.9	155	245	3.8	5.9	25.5	25.5	12.7	12.7	140	142
9	71	5.3805	0	M	1	3	62	6	3120	83	93	83	156	16	30	37.1	38	87	100	18	18	3.3	3.3	15	15	0.5	0.5	1.3	1.3	110	110	154	154	45.6	49.8	15.1	15.1	1.3	1.3	203	211	4.6	6.5	29.3	29.3	14.4	14.4	136	136
1	71	10.0172	0	F	1	1	41	15	1100	100	124	125	181	16	26	35.5	37.2	94	99	10	13	2.4	2.4	21	22	0.6	0.6	0.5	0.7	109	113	77	85	34.4	38.6	10.8	12.2	1	1.6	158	186	3.6	3.7	32.9	34.5	14.9	14.9	139	141
7	71	24.1823	0	M	0	2	51	15	480	60	111	92	168	12	24	36.7	38.2	99	100	13	13	2.5	2.5	22	31	0.6	0.8	1.4	1.9	94	112	96	213	18	33.2	6.1	11.6	6.4	9.5	234	315	2.3	5	28.3	60	11.8	19.4	134	147
21	71	4.2442	1	M	1	3	182	3	102	106	151	75	142	22	38	35.2	37.6	75	100	28	36	1.7	1.7	9	15	4.5	5.3	3.2	3.8	95	107	62	270	23.5	30.9	8.3	10.9	12	15.7	14	46	3.7	5.9	37.6	40.8	19.3	26.2	133	139
4	71	2.8238	1	M	0	2	35	13	2455	80	121	101	154	19	37	36.4	37.7	84	100	13	15	3.2	3.2	29	33	0.3	0.3	1	1	99	100	128	159	29.4	35.3	8.9	10.6	1.4	2.5	325	531	4.4	7.1	21.6	24	12.3	12.9	138	138
0	71	3.3885	0	F	1	2	67	15	1818	72	176	90	160	13	36	36.6	36.9	88	100	12	17	1.8	1.8	17	24	0.2	0.2	0.9	1	101	115	133	1521	20.6	30.3	6.3	9.2	1.4	2.9	480	774	3.1	6.7	25	34.2	16.5	19.3	131	147
7	71	7.6683	0	M	1	2	66	15	945	79	119	91	150	12	24	35.4	37.6	98	100	11	14	2.3	2.3	28	33	5.3	6	0.7	0.8	99	105	113	265	19.9	35	7.4	11.8	1.9	4.1	30	87	2.9	3.8	35.7	40.7	17.6	22.1	140	144
11	71	18.1075	0	M	1	2	45	15	1584	86	123	81	146	18	25	37.2	38.3	91	98	11	17	3.2	3.2	21	22	1.6	1.6	1.1	1.4	102	107	110	120	27.4	33.2	9.3	11.1	1.6	1.6	91	153	3.5	4	35.9	43.4	14	15.3	135	137
6	71	5.8547	0	F	1	1	55	15	1455	72	136	81	181	12	20	36.8	37.8	96	100	12	18	3.3	3.3	25	31	0.3	0.3	1.5	3.1	90	100	121	218	36.5	38	12.6	12.8	0.8	3.6	158	162	3.8	5.1	22.2	45.4	12	12.5	133	139
16	71	46.9004	0	M	1	3	158	3	193	79	135	73	157	14	34	36.8	39.2	83	100	13	17	2.2	2.2	11	15	0.9	1	2.7	3.5	119	126	141	301	26	32.7	8.8	10.6	0.8	1.9	153	167	3.9	4.5	32.8	33.8	15.8	16	146	150
10	71	1.8226	0	M	1	2	52	12	1067	53	74	90	182	9	21	36.6	37.4	100	100	10	12	2.3	2.3	20	25	7.8	10.5	0.5	0.6	106	114	87	151	32.8	42	11.2	13.9	2	2	80	94	3.2	4.6	39.8	40	15.2	15.5	138	141
11	72	8.1652	1	M	1	2	59	15	2222	63	85	72	130	15	30	35.7	37.9	97	100	18	20	3.1	3.1	18	20	0.2	0.2	5.7	6.1	107	109	104	152	20.6	26.6	6.1	7.3	0.5	1	391	415	5.2	5.5	34.7	41.2	35.2	54.7	140	141
9	72	10.5511	0	M	1	2	42	15	2265	73	97	80	136	15	29	36.1	36.8	85	100	13	25	2.9	3.1	17	27	0.4	0.4	2.6	3.2	95	103	108	142	30	37.9	9.6	11.7	1.4	1.9	355	470	4.1	9.8	28.2	30.1	15.5	16.3	127	139
8	72	8.9252	1	F	1	2	104	15	520	107	158	47	134	19	39	35.3	36.3	81	100	15	28	2.5	2.7	8	18	0.5	0.6	1.1	1.7	101	105	33	179	27.4	32.8	9.4	10.7	1.3	8.5	205	296	3.8	5.5	33	62.8	16.9	23.4	129	134
3	72	4.9885	0	F	0	2	45	9	2695	69	87	112	174	23	45	36.1	37.2	84	100	14	16	3.1	3.1	23	27	0.6	0.6	1.1	1.1	108	109	137	170	32	37	10.7	12.4	1.9	1.9	204	207	3.1	3.9	26.7	38	14.1	14.6	144	147
6	72	4.5599	0	M	0	1	49	15	2238	77	104	107	157	21	28	36.9	38.7	92	100	15	24	2.7	3	20	27	0.3	0.3	2.6	3.2	92	98	89	377	27.4	30.7	8.6	10	0.9	1.3	356	404	4.1	6.1	24.1	24.1	13.4	13.4	130	137
6	72	2.0981	0	F	1	1	45	15	2645	66	92	107	192	13	24	36.7	36.9	91	100	8	8	2.7	2.7	32	32	1	1	0.7	0.7	106	109	64	192	30.1	31	10.2	10.5	0.9	0.9	24	27	3.6	4	20.9	20.9	13.6	13.6	142	145
4	72	3.7947	1	F	1	2	63	8	2185	78	133	99	165	10	19	36.1	36.7	96	100	17	21	2.4	2.5	13	19	0.2	0.5	0.5	0.5	108	113	114	141	33	37.1	11.1	12.1	1	3.9	268	392	3.1	4.4	31.1	34.2	16.3	16.6	140	142
6	72	5.2035	0	F	1	2	61	15	650	40	77	91	146	7	26	34.7	37.2	94	100	17	20	2.9	2.9	17	20	0.6	0.6	2.2	2.4	108	113	136	418	27.1	34.6	9.2	11.7	1.5	6.4	188	237	4.1	6.9	23.2	30.5	11.5	13.8	139	144
13	72	3.1774	1	M	1	2	86	14	1042	95	140	71	149	12	25	36.4	37.4	91	100	12	13	2.3	2.8	19	21	1	1.4	1.5	1.6	104	105	81	127	24.4	31.2	8.4	10.7	1.4	2.2	44	79	3.8	4.4	40.8	49.9	16	16.9	133	134
17	72	2.8508	1	M	1	3	132	10	44	85	127	80	161	10	28	36.4	38.7	89	100	16	20	1.5	1.7	9	17	9	9	2.2	2.3	103	109	103	304	25.5	30.2	8	9.3	1	2.1	147	241	4.8	5.6	47.7	48.3	12.3	13	130	133
3	72	9.8625	1	F	0	3	39	13	670	61	98	82	189	11	25	36	36.7	96	100	11	17	3.5	3.5	23	24	0.7	0.7	1.2	1.6	101	106	90	151	30	37.4	10.8	12.6	1.6	1.6	442	453	3.2	4.5	25	25.4	12.5	12.9	136	138
1	72	1.953	0	F	1	1	33	15	2011	57	90	108	196	14	24	35	37.6	92	100	12	16	2.8	2.8	15	19	0.5	0.5	1	1.1	115	120	86	373	25.5	33.7	8.5	10.9	1.4	1.4	196	261	3.8	4.8	23.5	36.6	13.3	15.8	141	147
10	72	32.0408	0	F	0	2	69	15	708	87	115	65	170	14	33	36.5	40.5	83	98	18	18	3.2	3.2	17	21	0.6	0.6	1	1.6	99	117	67	264	16	33.8	5.2	11.3	4	6.7	131	337	3.4	6.3	41.6	132	15.5	20.6	130	145
8	72	12.0574	0	M	1	2	34	15	2563	57	84	84	126	11	23	36	37.3	84	100	13	13	3.2	3.2	30	31	2.1	2.1	0.6	0.7	95	95	88	96	42.1	42.8	14.3	14.7	1.2	1.2	127	144	3.7	7	32	130.3	16.4	18.3	132	134
2	72	2.8489	0	F	1	2	41	15	2495	53	86	93	152	18	25	37.4	38.2	97	100	10	10	2.7	2.7	37	38	0.3	0.3	1.8	1.9	99	103	95	182	30	33.1	9.6	10.6	0.7	1.2	234	281	4.2	5.6	36.6	150	17.3	19.1	140	146
11	72	2.8584	1	F	1	2	63	15	200	82	124	69	128	16	25	36.8	37.3	90	97	11	15	2.7	2.7	22	31	1.5	1.5	0.6	1	89	106	129	190	28.5	36.4	9.1	12.2	1.1	2.5	222	300	3.3	3.8	28.5	28.5	12.9	12.9	131	136
12	72	30.8627	0	F	1	2	119	15	640	72	112	75	135	18	56	35.9	37.6	88	100	12	23	1.9	3.8	13	23	2	4.7	1.5	3.3	104	125	72	152	20.8	37.3	6.8	12.9	2.1	2.4	138	198	1.8	3.7	25.3	32.7	15.6	18.2	141	148
4	72	13.5131	0	F	0	3	50	8	1590	48	74	91	172	18	23	35.7	37.4	99	100	14	16	3.3	3.5	19	23	0.6	0.6	0.6	0.7	105	110	190	328	30	32.4	10.5	11.1	1.8	2.1	187	198	3.4	3.9	23.5	26.2	11.2	13.4	139	141
7	72	4.2203	0	M	1	2	57	15	3345	56	104	76	148	14	27	36.4	38.9	95	100	12	14	3	3	20	28	1.8	4.6	0.6	0.9	98	109	107	140	13.3	35	4.3	11.5	1.7	1.7	233	491	3.7	7.5	20.9	27	11.9	13.4	135	140
11	72	1.825	1	M	1	2	82	15	550	50	65	66	124	9	23	34.8	36.6	90	100	10	17	1.9	2.2	22	26	8.2	8.4	2.1	2.1	94	100	142	246	33.8	37.8	11.4	12.8	2.8	3.1	91	154	5.8	7.2	47	86.8	17.6	22.4	123	131
4	72	3.7587	1	F	1	2	43	15	643	56	135	76	145	14	28	36.2	38.2	93	100	9	16	3.4	3.4	20	22	0.4	0.4	0.4	0.6	107	114	102	157	32.1	37.9	10.9	12.6	0.8	1.2	257	294	3.1	4.3	21.3	24.6	12.5	14.3	136	140
8	72	5.9303	1	M	1	2	64	15	1615	60	139	67	178	11	25	36.1	38.8	81	100	13	19	3.8	3.8	22	26	1.7	1.7	1.3	1.8	104	119	126	267	29	35	10	11.6	2.7	4.1	145	186	2.5	4.9	59.8	103.3	16.9	18.9	136	144
8	73	4.2639	0	F	1	2	47	15	3000	50	89	84	147	18	30	36.9	37.8	90	100	13	19	3.3	3.6	19	24	1	1	1	1.5	102	106	146	418	32.2	42	10.8	14	0.9	3.5	380	623	3.4	6.8	24.5	25.3	13.8	14.5	133	140
3	73	2.0674	0	F	0	1	42	15	2860	56	83	89	133	14	21	36.1	37.7	93	100	16	17	2.8	2.8	15	16	2.7	2.9	0.5	0.8	113	113	142	215	23.4	37.5	8	13.2	1.4	1.6	151	170	3.5	4.4	28.7	28.7	13.9	15.6	141	141
7	73	19.5159	0	F	1	1	55	15	338	84	120	81	130	12	19	37.1	38.7	95	100	12	15	2.5	2.5	19	35	0.3	0.3	0.4	0.8	105	120	133	212	36.6	46.9	11.5	14	1.8	1.8	210	325	3.1	4.8	31.1	130.3	14.1	14.2	147	150
4	73	8.5396	0	M	1	2	57	14	2480	68	104	92	142	18	34	36.1	37.6	91	100	12	18	3.3	3.3	19	21	0.2	0.2	1.5	2.1	119	122	114	171	25.1	32.5	7.7	10.1	1.3	2.2	201	250	3.1	3.9	27.4	30.3	15.2	15.4	147	156
2	73	21.5214	0	F	1	2	67	15	509	83	99	82	124	16	26	34.9	36.3	99	100	13	17	1.7	2	19	22	0.4	0.4	0.9	1.4	108	113	34	572	32.3	35.3	10.9	11.7	4.2	5.4	155	257	3.4	4.7	32.5	32.5	13.9	13.9	137	148
5	73	1.125	0	M	1	1	46	14	1960	56	80	109	161	15	27	36.8	37.4	93	100	13	15	2.7	2.7	22	24	0.4	0.7	2.3	2.6	106	109	117	591	23.3	28	8.4	9.4	0.9	0.9	129	151	3.9	6.1	28	28	12.9	12.9	135	144
4	73	4.9315	0	F	1	2	26	15	1515	62	100	80	278	12	23	36.2	37.9	64	100	12	12	2.4	2.4	21	21	0.2	0.2	0.7	0.8	106	111	102	190	32	49	10.6	16.3	3.2	4.2	217	246	2.5	4.3	25.5	25.5	12.7	12.7	140	142
4	73	6.2695	1	M	0	2	46	15	1430	74	88	91	147	13	33	38.2	39.2	91	100	8	10	2.7	2.7	33	34	0.8	0.8	0.7	0.9	97	100	124	150	26.3	29.5	8.9	9.9	1.3	1.3	269	317	4.1	4.6	24	47.8	13	13.4	135	137
2	73	1.3866	0	F	1	2	55	15	1535	85	114	89	134	14	25	36.2	36.9	87	100	12	18	3.4	3.4	32	37	0.5	0.5	1.2	1.7	92	97	131	164	23	31.3	7.6	8.6	1.6	5.6	256	309	3.9	4.6	30.1	34.4	17.8	19.7	137	142
6	73	2.7692	0	M	0	2	63	15	596	60	88	83	128	17	40	35	35.8	88	99	9	11	1.5	1.5	23	26	0.6	0.6	0.6	0.7	104	109	184	237	25.3	33.7	7.7	11	1.1	2.3	282	329	3.3	4.1	29.8	29.8	14.2	14.2	137	138
11	73	0.688	1	M	1	2	121	15	70	30	119	37	149	5	38	33.8	37.8	21	87	12	21	1	1.1	13	16	0.2	0.2	2.3	2.5	106	117	78	138	21	30.3	6.9	9.9	2.8	10.3	40	53	4.6	5.2	59.2	150	14.1	20.5	138	141
7	73	4.949	0	M	1	1	45	15	2445	49	94	80	145	16	18	35.1	37.3	94	100	7	11	1.9	1.9	24	27	0.3	0.3	0.4	0.5	98	104	106	176	21	34	7	11.4	1	1.5	381	427	3.3	3.7	37.5	135.1	12.8	14.4	132	134
5	73	4.3519	1	F	1	2	76	15	348	65	153	66	170	9	29	36.4	38.3	96	100	7	17	2.6	2.6	28	31	0.5	0.6	0.3	0.5	103	113	86	154	23.4	34	7.2	11.2	2.9	9.2	134	172	3.4	5.7	27.5	27.5	12.9	12.9	144	146
14	73	4.1299	0	F	1	3	85	8	1140	92	132	57	165	6	49	37	38	82	100	16	20	3	3	16	18	0.8	1.2	2	2.3	105	107	99	217	30.8	33.8	10.5	11.1	4.2	5.8	117	181	3.9	4.3	31.1	51	14.5	14.9	134	141
5	73	17.7085	1	F	1	2	41	15	3220	72	119	46	133	13	24	36.3	38.6	93	100	11	15	3.9	3.9	29	33	1.2	1.2	0.4	0.5	78	81	121	157	30.4	32.9	11	11.8	1.4	1.4	217	278	4.1	5.5	39.9	44.1	35.6	38.2	112	120
15	73	6.0285	1	M	1	2	92	15	464	85	116	83	127	22	37	37.6	38.8	90	98	23	23	2.1	2.1	17	17	13.2	14.6	3.7	3.9	95	97	118	122	26.3	37.2	8.7	11.8	2	2.4	522	654	4.9	5.1	39.7	77.7	15.9	19.2	130	132
4	73	9.7412	0	F	1	1	45	15	280	78	99	125	173	14	24	37.3	38.4	96	100	10	11	2.4	2.8	21	24	0.5	0.6	1	1.2	118	125	85	216	35.3	39.3	11.1	12.6	1.1	1.4	170	193	3.6	3.9	25.7	27.1	13.5	13.7	148	153
5	73	2.3685	0	M	1	2	33	15	1520	80	104	68	128	20	38	36.4	39.9	98	100	12	15	2.9	2.9	22	22	1.3	3	0.5	0.5	103	104	99	119	32.7	34.1	11	11.5	1.7	3.4	306	328	3.4	3.7	28.7	28.7	14.2	14.2	135	136
8	73	6.3222	0	M	1	1	57	15	1052	62	90	104	162	6	24	35.8	37.1	97	100	19	21	2.6	3.2	16	20	0.9	0.9	2.3	2.4	93	105	147	399	30	37.2	10	11.9	2.6	3.7	276	510	4.7	6.5	25.6	28.1	12.7	12.9	128	135
7	73	1.9616	0	F	1	2	57	15	1417	63	95	93	125	20	30	35	38.8	91	99	12	17	3.5	3.5	21	26	1.6	1.6	0.4	0.8	98	111	101	342	18.7	36	7	12.1	1.1	2.9	56	72	3.2	3.8	24	28.6	12.6	13.3	132	141
6	74	41.8124	0	M	0	2	55	14	2688	92	120	88	181	14	33	36.8	38.2	91	100	10	13	1.9	1.9	21	22	1	1.3	0.7	0.8	112	118	90	156	24.7	29.2	7.9	9.7	1.9	5.3	183	205	3.7	4.1	30.3	36.5	15.3	17.8	138	147
7	74	8.6567	0	F	1	2	60	15	3855	81	110	92	131	15	33	36.2	37.3	97	100	12	16	2.6	2.6	16	19	0.2	0.4	1.4	2.3	117	130	119	270	26.7	30	8.7	9.9	2.5	2.5	205	279	3.4	4	38.1	38.1	14.2	14.2	143	159
2	74	11.0882	0	F	1	2	31	15	1515	71	108	82	140	10	23	36.6	37.8	100	100	15	17	3.9	3.9	20	25	0.8	0.8	0.4	0.5	103	105	173	244	30.7	37.8	10.4	13	1.8	2.2	134	198	3.7	4.1	21.2	24.2	11.7	12.6	137	141
4	74	13.6394	0	F	1	2	38	15	1533	65	88	94	141	14	28	36.6	38.1	98	100	9	24	3.5	3.5	14	19	0.8	1.3	0.7	1.1	81	105	96	228	30.6	41	11.2	13.7	0.8	11.4	236	343	2.6	4.9	28.6	97.8	13	15.4	114	127
8	74	42.3567	0	F	1	1	47	15	1465	74	107	76	147	11	20	35.8	36.9	93	100	10	12	2.2	2.2	20	26	0.6	1	0.5	0.7	103	116	66	207	18	31.9	6.1	11.2	1.9	4.7	101	475	3.8	7.2	34.4	65.4	14.5	16.5	132	150
3	74	2.1518	0	F	1	2	37	10	3530	63	88	104	191	11	22	36.4	38.2	99	100	10	10	3.3	3.3	27	27	0.4	0.4	0.7	1	104	107	116	128	35.2	35.9	11.7	12	1.4	1.4	218	220	3.5	3.9	26.6	27.4	11.3	12.7	139	140
4	74	1.9997	0	F	1	2	58	15	2940	87	117	97	161	13	32	36.4	37.3	93	99	15	21	3.5	3.5	26	30	0.3	0.3	1.3	1.5	90	97	182	246	32.2	34.2	10.7	11.2	0.8	1.5	526	568	3.7	4.8	36.5	36.5	13.3	13.3	133	139
8	74	27.9303	0	M	1	2	46	15	4080	85	137	70	118	18	33	36.9	38.7	95	100	12	17	3.3	3.3	27	28	0.6	1	0.8	1.3	104	105	86	150	26	33.7	8	9.1	1	1.5	251	352	3.4	4.8	33.7	33.7	12.7	12.7	141	144
8	74	4.1751	0	F	1	2	44	15	935	76	157	80	132	10	31	36.7	38.3	92	99	16	16	2.8	4	18	21	0.3	0.6	1.2	1.4	104	109	119	165	43.5	46.6	15.4	16.5	2.5	4.3	173	176	3.4	3.9	33.4	34.7	14.9	16.3	138	139
6	74	3.3354	0	M	1	2	46	15	1480	78	99	98	157	10	28	35.8	37.5	30	99	13	17	2.8	2.8	17	20	2.1	2.1	1.6	1.9	109	110	124	139	25	30.2	8.2	9.4	1.7	1.7	122	156	4.2	5	25.4	36.7	12.7	12.9	137	140
9	74	27.025	1	F	1	2	72	15	1420	74	122	96	164	10	31	35.9	37.4	94	100	17	18	2.6	2.6	22	23	12.8	15	2.8	2.9	102	103	111	112	17	35	5.7	11.8	2	2.2	253	373	3.8	4.2	30.9	40.5	17.8	33.6	138	139
5	74	40.6834	0	M	0	2	42	15	2575	85	113	88	129	11	34	36.2	38.7	93	100	9	17	2.1	2.1	18	23	0.7	0.7	0.8	1	105	108	99	150	25.5	35	9.2	11.6	1	3.4	123	182	3.8	4.8	32.4	46	15.7	16.7	135	138
7	74	18.5787	0	M	1	2	66	15	1655	54	120	71	179	7	36	35.6	37.3	92	100	14	23	2.9	2.9	17	20	0.9	0.9	0.9	1	104	117	156	371	41.2	54	14.6	17.9	3	7	175	234	2.9	4.5	22.4	30.3	12.6	13.4	142	147
1	74	2.966	0	F	1	1	22	15	3820	80	103	110	154	15	27	35.8	37.6	96	100	10	11	3.3	3.3	30	31	0.6	0.6	0.6	0.6	103	104	113	152	30.3	31.6	10.4	10.8	0.9	1.1	254	272	4.1	4.3	36.9	150	12.9	14.2	139	142
12	74	14.0466	1	M	1	3	81	13	330	60	120	72	154	9	30	35.6	38.2	93	100	12	18	2.9	2.9	20	27	0.2	0.5	3	3.2	105	109	142	149	38.4	39.1	11.9	12.8	0.8	1.6	290	473	4.6	5.1	25.5	26.2	12.6	13.1	138	141
8	74	2.7601	0	F	1	2	42	15	3245	54	77	79	149	13	23	36	38.9	96	100	14	14	3.1	3.5	23	23	0.3	0.4	2.6	2.8	102	106	184	209	31.5	35	10.7	11.6	1.6	2.6	155	204	3.6	4.2	34.3	37.1	25.6	27.2	135	139
5	74	27.5	1	F	1	3	65	13	680	86	100	58	173	13	33	35.3	35.3	42	100	15	18	2.9	2.9	14	24	0.8	0.8	0.8	1	105	116	95	206	26.4	44	8.8	14.8	1.7	3.1	104	393	3.2	4.3	25.9	44.4	12.2	15	140	144
8	74	2.6536	0	F	0	3	76	12	455	69	99	66	149	13	28	35.6	39.4	55	100	14	17	3.4	3.4	22	27	0.3	0.3	3.4	3.8	102	105	127	215	29.5	31.6	9.3	10.2	1.4	3.3	153	178	4.6	5.1	31.3	31.3	14.1	14.1	137	139
6	74	15.8242	0	F	1	2	51	14	1479	38	102	99	166	13	31	36.6	37.2	82	100	14	20	3.4	3.4	25	28	0.6	0.6	0.8	1	96	101	92	173	26	31.2	8.3	9.1	1.4	1.8	522	635	2.9	5	28.2	29.3	17.5	17.8	136	139
7	74	15.9087	0	M	1	2	33	15	2690	55	88	99	194	18	28	35.2	37.7	97	100	12	15	3.1	3.1	19	25	1.4	1.4	0.9	1.2	107	109	160	237	33	35.5	11.8	12.5	2	4.1	117	161	4.1	5	20.3	24.5	12.9	13.8	137	140
6	74	33.3705	0	M	1	2	59	15	1154	95	126	90	120	13	40	36.8	38.7	96	100	16	16	2.5	2.5	21	23	0.6	0.6	2.3	2.8	108	109	90	107	27.5	28.9	9.5	9.7	2.1	3	285	330	3.6	4.3	29.4	31.2	14.5	16.8	142	143
8	74	1.4203	1	M	1	2	73	15	1390	86	147	45	97	14	23	35.6	37.5	91	100	12	25	3.7	3.7	13	24	0.3	0.3	1.2	1.4	95	108	151	701	29.9	41.6	11.7	14.7	1.9	10.3	222	274	2.6	4.5	24.1	150	12.7	14.6	127	140
13	74	2.6946	1	M	1	2	75	15	973	85	163	79	125	20	29	36.7	38.8	91	100	13	22	1.9	2.9	17	23	0.5	0.7	0.8	2.4	101	112	71	139	28.2	47.1	9.3	15.1	2.3	4.5	30	78	3.2	5.1	36.6	48.3	14.3	15.9	136	142
7	74	8.0959	1	M	1	2	57	15	4650	50	101	75	151	10	30	35.8	38.6	85	100	8	14	3.5	3.5	31	35	0.7	1.5	1.1	2.8	79	95	90	146	34.7	37.3	12.2	12.4	1.8	2.1	203	255	3.5	6.1	25.7	28.6	12.7	12.8	119	133
2	74	6.022	1	M	0	1	40	14	853	69	137	101	182	11	28	36.2	37.4	93	100	12	15	2.7	2.7	27	30	0.4	0.4	1.2	1.2	104	105	80	94	36	36	11.3	11.3	0.9	0.9	275	275	3.7	3.8	28.3	28.3	12.6	12.6	142	143
7	74	3.6391	1	F	1	1	57	15	426	57	89	112	240	17	30	36	38	96	100	14	17	2.9	2.9	18	22	0.4	0.4	2.6	2.9	101	107	140	187	33.9	35	10.9	11.5	1.5	2.9	415	447	4.7	5.6	28.3	28.3	14.7	14.7	133	137
1	75	2.5901	0	F	1	2	52	15	3405	97	121	93	131	14	26	37.1	37.6	97	100	13	16	3.9	3.9	22	27	0.6	0.6	0.7	1	101	104	181	289	35	43.3	11.8	14.6	1.6	1.7	297	349	3.4	5.1	29.3	34	12.3	13	137	139
9	75	25.8728	0	F	1	2	60	15	1140	84	141	83	122	12	24	36.4	37.3	91	98	14	14	2.2	2.2	26	28	1.2	1.2	1	1.3	98	107	162	188	30.2	33.4	9.6	10.9	1.3	1.3	448	538	3.3	4.5	23.4	24.9	12.5	13	136	142
11	75	12.0464	1	F	0	2	98	14	690	49	111	96	165	14	26	35.9	36.8	90	99	18	23	2.5	2.6	15	20	2.6	5.3	4	4.1	104	110	91	246	22.7	29.3	7.4	9.9	2.5	4.5	33	84	4.6	5.7	29	29.6	13.2	14.9	137	138
3	75	7.4658	0	F	1	2	53	15	1577	41	103	69	160	12	23	34.6	37.1	96	100	10	15	2.3	2.3	17	27	1.6	1.6	0.5	0.9	104	113	79	192	24	40.5	8.7	13.8	1.7	5	141	281	3.2	4.4	21.3	84.9	12.7	15.3	135	142
9	75	1.4051	1	M	1	2	58	15	1312	62	121	68	129	5	25	34.9	37	95	100	11	15	2.9	3	25	27	0.5	0.7	1.6	1.9	106	109	97	248	24.2	32.6	8.7	11.3	1.2	1.4	102	159	3.2	3.8	27.6	30	18.4	26.4	142	144
7	75	1.8283	1	M	1	1	44	15	795	77	94	97	157	12	21	34.8	37.2	73	100	9	13	2.1	2.1	23	31	0.3	0.3	0.5	1.2	108	111	107	123	30.3	30.3	9.7	9.8	2.1	2.1	144	164	2.2	3.4	26	29.2	14.4	15.8	141	147
4	75	3.2101	0	F	1	2	36	15	2046	82	116	100	138	10	30	37.2	38.6	97	100	14	17	3.1	3.1	24	26	4.9	4.9	0.6	0.8	100	102	94	147	18.4	31.2	6.3	11.4	1.2	1.5	133	198	3.6	4.1	28.6	30.9	13.1	13.4	137	139
11	75	4.3257	0	F	1	2	115	15	210	97	145	63	128	21	29	35.9	37.7	96	100	16	23	3	3	15	24	0.6	0.6	1.8	2.5	98	107	156	320	29.6	35	9.3	11	1.6	5.9	364	567	4.7	5.8	33.6	45.3	19.9	30.5	137	138
5	75	1.0472	1	F	0	2	45	8	765	80	106	105	155	20	29	35.4	36.8	91	100	13	14	3.6	3.6	26	27	0.2	0.2	0.6	0.7	99	102	148	183	16.6	25.8	8.6	8.7	0.9	1.9	200	219	3.5	4.8	30.1	30.1	12.7	12.7	135	137
5	75	1.6899	1	F	1	2	69	14	235	86	99	84	119	18	24	36.1	36.6	95	100	13	13	1.9	1.9	15	16	0.7	1	2.4	2.4	117	117	86	107	27.9	28.1	9.3	9.3	1	1	266	266	3.7	3.8	37.7	39.3	18.1	18.2	141	142
6	75	23.7829	0	F	1	2	63	15	1020	62	127	68	158	5	29	33.4	37.7	90	100	11	23	2.5	2.5	12	25	0.7	0.9	0.8	1.4	108	116	109	238	32	56	10.6	18.6	2.1	7.4	162	229	3	4.7	28.2	38.3	9.4	23.1	139	146
6	75	3.6764	0	F	1	2	29	15	3020	73	99	85	124	14	29	37	37.9	92	100	11	13	3.3	3.3	19	22	0.3	0.3	0.5	0.5	112	115	84	189	31	36.1	10.3	12.4	1.1	1.4	231	249	3.1	4.2	48.7	48.7	13	13	140	146
4	75	1.1651	0	F	0	1	30	15	2134	70	92	103	135	16	22	36.2	37.2	97	100	10	21	2.9	2.9	24	24	1.4	1.7	1	2.1	94	105	103	138	32.7	46	11	15.2	1.3	5.2	181	255	3	5.7	27.1	27.3	15.2	15.4	133	136
7	75	5.9282	1	F	0	2	52	15	200	105	141	94	124	11	28	36.9	37.1	93	100	12	16	3	3.1	23	27	0.5	0.7	0.7	1.1	103	109	127	260	26.8	45	9.2	15	2.6	3.8	116	190	3.5	4.6	32.9	37.8	14.2	25.3	138	142
10	75	2.0733	1	F	1	3	106	3	1266	59	104	92	148	13	29	36.7	39.7	98	100	14	19	3.6	3.6	12	19	0.8	0.8	1.9	2.2	110	122	93	298	29.9	36.7	10.4	12.6	0.8	5.4	178	196	3.4	3.8	33.6	80.7	15.4	15.9	144	147
9	75	31.8457	0	F	1	3	94	9	1053	105	191	82	208	15	34	38.1	39	90	100	14	19	2.7	4.2	23	24	6.7	8.4	1.1	1.3	104	108	86	189	34.2	44	11.8	15.5	2.2	4.3	120	230	3.2	4.1	23.2	29.6	13.1	15.3	141	144
7	75	14.5272	0	F	1	2	51	15	1290	69	118	79	134	14	23	36.1	39.4	93	100	13	16	3.8	3.8	23	27	0.3	0.4	0.8	1.1	101	108	110	182	31.7	36.9	10.7	12.3	1.5	1.5	200	226	3.2	3.9	33.8	98	15.9	16.1	139	140
10	75	1.5525	1	M	1	2	69	15	706	79	124	58	148	18	34	36.8	40.7	90	100	14	23	3	3	19	32	1.9	1.9	2	2.9	100	107	95	311	41	42.3	13	13.7	4.4	7.5	207	216	4.7	7.9	69.8	69.8	23.4	23.4	137	143
9	75	10.5583	0	M	0	2	36	15	1028	69	100	66	196	11	22	35.1	37.9	92	100	14	14	2.7	2.7	19	20	0.5	0.5	1.3	1.6	111	115	74	285	31.3	37	10.6	12.3	1.4	5.9	93	142	3.2	4.6	28.9	71.6	14.1	15.4	140	143
14	75	21.0072	1	M	1	3	84	9	728	58	108	59	241	7	38	36.4	38.6	93	100	14	18	2.4	2.4	15	16	1.2	1.3	1.5	2.4	114	121	54	173	22.7	26.6	7.3	8.1	2.4	4.6	104	184	4.1	4.8	38.8	70.7	16.5	21.8	137	147
4	75	2.2223	1	F	1	2	54	15	606	69	97	80	198	12	27	36.5	38	97	100	16	19	2	2.4	18	20	0.6	0.7	1.9	2.3	109	113	97	126	22.9	28.6	10.3	10.3	2.6	2.9	120	120	3.7	3.8	32.6	34	20.3	20.9	143	144
4	75	16.9988	0	F	1	2	49	15	1770	63	106	75	143	18	24	36.1	37.4	96	100	12	22	4.7	4.7	13	22	0.3	0.3	0.5	1	103	117	82	387	29.1	39.4	9.4	12.5	1.7	6	159	274	3.5	4.6	21.7	23.8	13.7	14.1	138	144
10	75	7.6854	0	M	1	2	87	8	4790	94	115	102	182	21	35	35.3	37.4	93	100	20	24	3.1	3.1	12	16	5.8	6.4	1.1	1.4	107	109	103	130	30.8	38	10.2	12.5	4.1	8.1	74	122	2.9	4.9	29	33.8	15.7	19.7	138	143
8	76	1.1073	1	F	0	3	81	7	63	63	75	76	105	11	33	35	37.8	88	98	16	16	3.4	3.4	32	32	1.1	1.1	2.7	2.7	86	89	146	151	39.7	39.7	13.6	13.6	2.4	2.4	169	169	5.2	5.3	47	47	53.7	53.7	132	133
3	76	46.4429	0	M	1	2	63	15	2145	86	152	97	159	17	33	36.9	37.5	92	96	14	16	2.8	2.9	22	25	0.9	1.8	1.1	1.8	107	110	193	272	27.5	28.3	9	9.6	1	1	334	404	3.9	4.7	24.3	25.7	12.9	13.3	140	144
8	76	4.6113	0	F	1	2	64	15	4380	78	134	82	132	18	25	34.5	37.6	96	100	18	18	3.8	3.8	18	22	0.7	0.7	1	1.2	106	117	86	387	20	45.4	6.5	15	1.7	4.6	385	712	3.7	6	35.6	150	14.6	17.6	138	146
5	76	8.3146	0	M	1	2	29	15	1145	53	96	77	149	10	27	36.7	38.8	90	100	11	13	2.5	2.5	24	27	0.3	0.3	0.9	1	95	109	119	150	29.1	29.4	9.9	10.3	1	2.2	279	295	3.8	4.4	95.3	150	16.3	16.8	137	143
5	76	1.3243	0	F	1	2	50	15	1147	77	102	89	135	10	31	35.9	37.3	97	100	11	13	4	4	24	26	0.4	0.4	0.8	1	105	109	84	224	24.3	38	8.6	13.3	1.7	1.7	100	211	3.8	5.2	29.8	29.8	15.7	15.7	131	140
7	76	4.8841	0	F	0	1	66	14	653	81	119	72	198	8	21	35.2	38.1	94	100	8	13	2.1	3.2	22	26	2.6	4	0.4	0.7	109	111	122	179	26.3	37	9.5	12.2	2	6.3	85	101	3.9	4.5	26	57.3	14.7	16	137	141
5	76	5.1876	1	F	0	2	52	8	1085	72	97	129	156	16	33	36.3	38.9	91	100	14	17	2.4	3.1	18	21	1.5	5.1	0.7	0.8	109	116	86	96	32.4	40.9	10.9	13.6	1.1	1.1	263	342	3.2	4.2	27.3	36.3	13.9	14.4	143	145
4	76	2.1268	0	F	1	2	46	15	1775	54	122	89	166	12	25	36.2	37.1	94	100	13	14	4.1	4.1	28	32	0.3	0.3	0.4	0.6	86	95	177	231	35.2	39.2	11.9	13	0.5	1.1	357	479	4.5	5.1	27	32.1	11.1	12.4	126	132
9	76	16.8931	0	F	1	3	76	12	2450	75	130	87	153	9	37	35.8	37.3	90	100	13	17	2.4	2.4	19	19	0.3	0.3	1.7	2	114	117	204	207	33.2	38.4	11.3	12.6	1.3	3.1	152	194	4.3	4.9	25.5	26	14	14.4	145	145
5	76	0.9808	0	M	1	2	68	15	884	68	112	78	129	17	25	36.8	38.1	97	100	15	17	2.7	2.7	24	25	1.9	2.5	2	2.1	102	106	81	240	30.2	31	9.6	9.8	1.4	3.3	1328	1347	4.1	4.6	36.5	36.5	16	16	138	142
14	76	1.212	1	F	1	3	100	13	238	79	108	69	166	12	41	35.9	37.8	68	100	17	22	2.2	2.2	16	22	2.2	2.2	1.3	1.7	95	102	107	264	34.9	40.8	12	14.1	4.9	7.4	41	106	4	4.8	28.8	33.2	15.2	19.2	129	136
11	76	17.4774	0	M	1	2	81	15	718	78	124	67	112	14	22	34.4	37.1	93	100	16	18	2.2	2.2	19	25	1.4	2.2	0.9	1	95	103	129	229	35	45.7	11.5	15.1	4.8	6	109	120	3.8	4.6	39.7	42.8	19.2	24.6	130	134
5	76	14.3208	1	F	1	2	60	15	1815	83	122	80	116	3	28	37.4	38.4	93	100	14	15	1.4	1.5	14	17	0.2	0.2	1.8	1.9	111	114	106	127	29.4	32.3	9.7	10.4	1.8	3.9	254	290	3.9	4.3	32.1	37.7	19.2	20	131	140
10	76	29.2679	0	M	1	2	79	15	567	84	128	64	144	10	40	37.6	38.1	97	100	12	20	3.5	3.5	21	30	0.7	0.7	2.1	2.8	101	106	37	439	23.7	41	9.3	13.5	1.4	1.9	110	184	2.4	4.3	23.9	62.9	14.2	16	139	145
4	76	1.9001	0	F	1	3	45	10	1834	54	107	81	189	11	28	36.7	39.8	91	100	11	17	2.7	3.1	28	31	0.5	1	1	1.4	96	111	99	195	26.1	32	8.5	10.7	2	5.9	262	392	3	3.9	25.4	30.3	14.1	15.1	140	146
9	76	4.3149	1	F	1	2	63	15	1609	87	114	63	104	19	32	38.1	38.8	52	97	7	21	2.7	2.7	12	17	0.3	0.3	1.9	2.3	109	119	105	131	28	34.6	9.4	11.2	2	3.1	155	207	3.7	4.5	32.9	35.3	14.3	14.5	137	145
4	76	2.2716	1	F	1	2	61	15	1550	66	130	79	129	14	25	36.2	37.6	95	100	16	23	2.3	2.3	18	22	0.5	0.8	0.6	1	108	113	140	221	29.1	39	10.2	13.1	1.6	6.5	465	556	3.1	3.9	36.6	37.2	16.9	18.5	143	147
9	76	14.4576	0	F	1	1	65	15	313	68	113	86	133	15	20	35.2	36.4	96	100	17	19	2.9	3	19	21	1.6	2.1	3.1	3.6	93	99	145	268	27.1	33.2	9.4	10.7	1.9	3.8	148	181	4.2	4.5	29.4	39.5	20.2	25.8	128	132
10	76	5.2966	1	F	1	2	80	15	372	75	148	75	133	13	32	35.9	37.7	87	100	14	17	3	3	27	32	0.8	0.8	1.8	2	96	104	107	337	32.1	42	10.2	12.6	1.9	8.7	142	204	3	3.7	33.8	68.6	17.4	32.7	138	143
11	76	35.588	0	M	1	1	52	15	1128	60	107	71	135	4	18	36	37.2	93	100	19	23	2.2	2.2	18	18	0.8	0.8	1.3	1.5	104	105	132	441	24.3	35.2	8.8	10.9	6.9	15.3	47	99	3.1	5.1	65.3	150	13.6	17.2	127	141
4	76	6.795	1	M	1	1	37	14	524	66	91	106	229	12	37	36.8	38.4	91	100	17	17	3.4	3.4	21	21	1.6	1.6	1.2	1.2	105	105	160	160	37.8	40.3	13.2	13.7	3	3	162	180	3.6	3.6	32.7	34.2	14.4	15	139	139
5	76	6.9826	1	M	1	2	50	15	4355	86	108	74	108	12	34	34.4	38.9	71	100	12	15	2.6	2.6	25	25	0.3	0.3	0.9	0.9	97	104	105	143	20.6	25.2	7	9	2.7	2.7	115	180	3.6	4.5	41.2	43.6	16.7	19	132	137
4	76	2.3452	1	M	1	2	63	15	720	55	133	85	156	19	32	36.1	38.7	98	100	17	23	3.2	3.2	12	15	0.3	0.3	2.2	3.1	105	109	153	267	33.4	43	13.4	14.2	3.2	4	250	286	4.4	5.9	33.2	150	13.6	16.8	135	137
7	76	1.2606	0	F	0	2	47	14	2440	54	72	86	169	6	25	36.8	38.2	91	100	11	13	2.6	2.7	20	20	0.4	0.6	1.3	1.6	103	116	72	116	25.7	33	8.4	11	0.8	2.9	86	95	4.1	4.7	29.1	33.3	15.9	16.7	140	144
12	76	10.5453	0	F	1	2	79	14	1241	45	105	65	201	16	49	36.3	40.1	93	100	12	18	3	3.5	20	29	0.4	0.5	1.5	2	99	103	124	148	29.8	39.9	9.8	13.4	1.6	4	93	368	4.1	4.5	29.5	29.5	13.4	13.4	136	138
4	76	25.0238	0	M	1	1	34	15	2240	49	64	99	142	11	15	37.5	39.6	98	100	11	15	3.8	3.8	23	25	0.8	0.8	1.4	1.5	105	109	89	141	29.9	42.6	10.5	14.6	1.3	2.6	83	113	3.6	4.1	29.3	34.4	12	13.3	139	141
5	76	4.1836	1	F	0	2	63	15	1735	66	88	83	169	12	30	34	37.5	95	100	9	12	1.6	2.3	19	23	0.4	1	0.6	0.8	103	119	76	234	23	35	7.7	11.7	1.5	14.2	88	160	2.3	5.4	33.2	150	13.3	20.1	130	145
1	77	10.0012	0	F	0	1	35	15	1400	67	135	105	218	3	28	36.2	37.7	95	100	10	15	2.9	2.9	29	29	0.4	0.4	0.9	1	99	107	130	187	28.9	36	9.7	11.9	0.8	3.5	190	208	2.9	3.8	27.6	30.9	13.2	14	137	142
4	77	20.7399	0	M	1	1	27	15	1812	71	100	109	159	18	27	37.7	39.6	98	100	15	15	3.6	3.6	21	24	1.3	1.3	0.7	1	100	104	99	216	31.4	36.6	11.1	13	1.1	1.2	78	109	3.3	3.5	30.2	31	12.5	12.6	135	137
1	77	34.3635	0	M	1	2	52	15	1242	49	105	81	148	12	28	35.6	38.3	98	100	10	21	3.3	3.4	25	33	0.7	0.7	1	1.1	97	102	180	351	28.2	32.6	9.4	10.5	1.5	2.8	298	395	2.6	3.4	27.8	31.7	13	14.1	140	144
4	77	2.9058	0	F	1	2	50	15	3351	54	157	93	149	12	23	36.9	37.7	95	100	12	17	4	4	20	26	0.4	0.6	0.9	1.1	102	104	92	149	29.3	36	10.7	12.5	1.4	1.8	224	369	3.3	5.2	34.3	39.6	39.8	83.7	135	139
14	77	4.143	1	M	1	2	97	15	43	95	130	64	165	14	35	36.1	38.6	71	100	20	27	1.7	2.7	12	22	0.5	1.5	1	1.9	99	117	145	193	22.2	29.5	7.2	10	4.4	7.9	119	198	3	5	39.8	150	25	30.1	136	147
15	77	5.4786	0	M	1	2	77	15	1054	72	105	78	124	17	38	35.8	37.6	93	100	14	25	2.5	2.5	15	23	2.7	6.1	2.2	3.1	103	113	64	263	27	36.6	9	12.1	3.9	8	27	150	3.3	5.1	33	59.6	14.6	20.2	141	144
5	77	13.7299	1	M	1	1	55	15	2930	69	86	57	153	16	20	34.8	36.4	97	100	13	15	1.8	1.8	12	21	0.6	0.6	1.1	1.6	108	124	86	113	23	32.6	7.7	9.7	1.7	2	234	234	3.3	4.3	33.9	33.9	15.2	15.2	138	143
4	77	5.0365	0	F	1	2	54	15	1270	86	101	89	170	13	25	36.8	38.1	95	100	11	11	2.9	2.9	35	38	0.5	0.5	0.9	0.9	103	105	118	163	33.4	35.9	10.8	11.5	1.3	2	168	269	3.1	4	20.3	20.3	13.3	13.3	147	149
7	77	16.1021	0	F	1	2	64	15	1280	75	119	76	152	8	32	37.2	39.9	96	100	18	19	3.5	3.5	17	21	0.4	0.4	2.5	2.8	105	106	62	83	23.1	29.2	7.7	9.8	1.5	1.5	182	232	3.5	3.7	26.7	27.6	13.5	13.6	138	140
4	77	3.0247	0	F	1	2	20	15	3889	55	85	94	186	16	22	35.9	36.6	93	100	14	16	4.2	4.2	22	23	0.4	0.4	1.2	1.3	103	104	180	195	36.5	38.1	13.4	13.4	1.3	1.4	257	274	3.4	3.8	32	33.7	11.5	11.8	136	139
11	77	6.0948	1	M	1	2	71	15	715	67	119	81	164	11	27	36.3	38.6	92	100	20	31	3.2	3.2	18	27	0.3	0.4	5.6	5.9	88	93	98	213	31	38.5	10.1	11.9	1.7	11.6	177	220	4.3	4.9	26.8	150	13.1	17.3	128	134
2	77	9.7638	0	F	1	2	51	15	1409	69	116	73	167	10	25	35.6	37.6	96	100	13	16	2.2	2.3	18	19	0.3	0.3	1.5	1.7	120	120	90	121	23	24.9	7.4	7.8	0.6	0.7	345	355	3.6	3.7	26	28.5	14.9	14.9	148	150
6	77	5.9281	0	F	0	2	63	15	961	88	126	79	161	9	30	36.7	37.7	97	100	14	19	2.2	2.3	23	26	6	6.1	1.2	1.4	106	107	99	200	23	35.5	7.5	11.2	7	10	105	135	4.2	5.2	33.1	40.2	13.9	14.9	137	145
3	77	2.5164	0	F	0	1	26	14	4130	71	122	103	156	16	31	36.6	37.6	92	97	8	9	3	3	41	43	0.6	0.6	0.5	0.5	83	86	119	171	31.4	33.7	10.7	11.5	0.8	0.8	221	247	3.5	4	33.5	150	19.6	26.4	130	132
16	77	8.0202	1	M	1	2	133	15	218	77	184	40	112	12	30	27.9	37.1	59	99	15	24	2.5	2.5	13	21	4.5	4.9	1.2	1.6	98	105	22	148	19	26	6	8.6	2.2	5.5	29	101	3.9	5.2	53.3	150	21.7	62	128	137
4	77	3.3458	0	M	0	2	46	15	1100	31	65	90	163	17	38	35.8	36.8	95	99	19	22	3.3	3.3	24	25	0.9	0.9	1	1.2	94	97	180	266	29.1	29.1	9.7	9.7	3.4	3.4	487	633	3.5	4.5	30.7	46.4	14.7	18.6	136	137
3	77	5.9186	0	M	1	1	43	15	2640	81	91	112	166	16	36	36.6	38.4	93	99	8	9	2.1	2.1	33	35	0.8	1.1	0.8	0.8	110	110	119	177	29.4	30.8	8.7	9.1	0.9	0.9	210	230	3.9	4.2	28.2	28.2	16	16	148	149
3	77	1.1349	0	M	0	2	37	15	2802	62	84	96	135	19	26	35.4	36.7	94	100	18	24	3	3	22	27	0.6	0.6	1.8	2.1	93	98	96	115	31.3	32.5	11	11.9	2.6	2.6	339	427	3.4	4.3	23.5	27.9	13.3	15.4	135	140
1	77	1.0358	1	F	1	2	75	15	1112	57	89	77	187	11	28	32.3	38.1	99	100	19	23	2.7	2.7	9	19	0.3	0.3	0.9	1.1	97	102	138	326	25.5	32	8.8	10.8	2.3	9.7	267	312	3.3	3.9	24.8	42.1	12.3	13.6	129	138
3	77	14.6398	0	F	1	0	49	15	1405	73	108	140	210	11	21	37.2	39.3	94	100	7	12	2.6	2.6	35	39	0.2	0.2	0.8	0.9	107	110	56	176	22.9	27.3	8	8.7	1.8	3.6	297	369	4.3	4.4	32	39.1	17.7	29	148	154
4	77	9.1018	0	F	1	2	58	15	1300	73	104	93	140	16	67	36.4	37.5	96	100	5	6	3.1	3.1	44	47	1	1.1	0.4	0.5	88	88	173	200	27.2	28.6	8.3	8.9	0.8	0.8	44	51	4.1	4.2	22	23.8	13.1	13.2	134	136
5	77	12.5757	1	F	1	2	46	15	852	76	115	91	149	12	25	36.1	39.1	85	100	11	17	2	2	26	28	0.4	0.4	0.9	1.2	103	110	91	124	26.9	30.8	8.4	9.5	2.7	2.7	250	430	3.5	8.9	32.3	32.3	14.2	14.4	133	145
5	78	1.2539	1	F	0	2	50	15	1580	71	102	88	161	17	30	35.3	37.2	86	100	11	14	3.1	3.1	22	27	0.4	0.4	1.4	1.8	109	114	70	354	23	30.1	7.4	9.5	0.8	1.5	319	427	4.3	4.9	27	27	13.4	13.4	140	146
5	78	2.9843	0	M	1	1	41	15	3470	60	125	82	149	12	20	35.1	36.7	99	100	8	14	3.4	3.4	23	25	0.6	0.6	0.8	1	107	111	103	216	24.7	36	8.4	12	1.1	2.3	223	350	3.6	3.9	26.2	150	12.9	42	140	143
11	78	10.3976	0	M	1	2	91	15	942	37	118	47	131	10	30	32.8	37.7	87	100	14	32	3.1	3.1	13	25	1.3	1.3	1	1.4	98	104	68	171	19	29	6.2	9.7	2.3	14	65	188	4.1	4.7	35.6	48.5	19.1	33.4	138	138
10	78	0.9438	1	F	1	2	99	14	215	79	149	76	126	20	36	35	36.9	92	100	29	40	3.3	3.3	10	19	2.5	2.5	1.1	1.6	98	114	125	301	36.2	42.8	9.5	12.7	8.4	17.1	230	286	3.1	4.5	38.7	54.3	41.6	117.1	146	150
4	78	7.8432	0	F	1	2	46	15	4235	51	97	85	186	13	30	35.8	37.3	76	100	13	15	3.3	3.3	25	27	0.2	0.6	1.3	1.8	98	104	65	120	27.2	32	8.7	10.4	0.8	2	370	457	3.4	6	37	41.4	21.1	29.6	132	140
3	78	18.6075	0	M	1	2	31	15	2830	59	90	92	180	9	24	35.3	37	87	100	8	8	3.4	3.4	31	31	0.3	0.3	0.5	0.5	99	102	105	117	33.6	33.6	11.2	11.2	0.9	0.9	97	97	4.2	4.4	28.1	28.1	12.4	12.4	137	137
10	78	2.1978	1	M	0	2	88	15	265	69	116	81	150	14	27	35.2	37.4	94	100	11	15	1.6	1.6	26	28	0.9	1.6	1.3	2.2	97	103	105	402	18.6	34	6.5	11.2	1.9	9.4	52	77	4.1	5.9	32	61.4	14.3	15.9	128	137
12	78	2.7515	1	M	1	2	81	15	3665	88	132	54	149	20	34	35.1	38.4	11	100	16	24	1.3	2.6	12	18	0.6	1.4	2.2	2.7	108	116	84	299	31	45.3	10.2	14.9	5.2	9.7	144	361	3.7	5.1	26.9	56.4	14.2	22.9	136	144
6	78	1.8243	1	F	1	3	60	11	665	72	96	90	128	14	24	35.6	37.2	96	100	12	21	2.7	2.8	24	28	1.5	1.5	1.1	1.7	102	112	141	159	37.1	41.5	12.3	14	1.2	1.4	157	218	2.9	3.8	25	26.9	14.5	14.7	138	147
11	78	40.0125	0	M	1	1	82	15	30	67	72	88	105	12	15	35.8	36.4	91	97	19	22	1.3	1.7	15	21	1.8	2.4	3.6	5.1	111	116	207	259	26.4	31.5	9	10.6	1.9	2.2	88	112	3.3	3.6	33.9	36.4	15.1	16.2	141	148
1	78	3.8644	0	F	1	1	36	15	2370	56	106	128	202	15	25	36.1	38.2	98	100	13	13	2.3	2.3	15	15	0.3	0.3	0.4	0.9	107	124	74	146	13.3	37.3	4.2	12.5	3.6	3.7	120	170	2.5	4	33.8	40.4	19.4	21.5	142	149
6	78	2.9255	0	M	1	2	49	15	493	71	96	84	146	15	24	33.9	35.9	96	99	16	19	3.1	3.3	18	26	0.4	0.4	1.3	1.6	106	113	133	185	33	47.1	10.6	13.8	1	1.1	189	281	4.8	9.2	24.4	28.5	14.2	14.3	137	144
7	78	3.2071	0	M	1	2	55	15	3490	78	146	22	148	15	34	37	38.5	82	99	14	16	2.7	2.9	22	26	0.3	0.3	1.1	1.1	98	107	83	254	31.3	45	10.4	15	1.4	3.5	290	556	3.4	5.3	30.7	33.9	15	15.8	134	140
3	78	28.747	0	M	1	2	46	15	2877	62	87	85	115	10	32	36.2	37.4	88	99	10	12	3.6	3.6	30	30	1.2	1.2	1.2	1.3	101	107	112	254	15.8	34.5	5.4	12.1	4	4	186	295	3.4	5.1	34.3	61.7	18.6	28	138	141
4	78	2.1598	1	M	1	2	58	14	1910	74	77	52	151	12	31	36.1	36.9	47	100	12	16	3.1	3.7	30	32	0.4	0.4	1	1.2	101	109	102	125	30	39.9	10	13	1.2	1.2	129	163	3.8	4.5	31.8	36.4	16	24.3	142	147
4	78	6.0147	0	F	1	2	39	15	3870	67	133	75	151	15	29	37	37.9	91	100	16	16	3.4	3.4	19	19	1	1	0.7	0.8	114	116	105	152	19.5	31.8	6.9	8.2	1.2	4.5	229	252	3.1	3.6	34.2	39.2	19.1	24.1	145	148
3	78	2.2948	0	M	1	0	29	15	1400	72	95	113	160	12	20	36.2	37	93	100	12	27	3.1	3.1	20	23	0.6	0.7	0.8	1.5	98	112	135	266	35.9	43.9	12.5	15.3	2.2	10.3	143	200	2.9	3.6	23.6	34.5	13.1	21.3	141	143
3	78	3.4126	0	M	0	2	54	14	2056	74	128	94	141	20	44	35.4	37.7	93	100	14	18	3.9	3.9	28	30	0.2	0.2	0.8	1	96	98	97	151	35.7	42.7	11.5	13.9	1.7	3	276	371	3.8	7.5	22.7	22.7	10.9	10.9	137	137
7	78	2.2262	1	M	1	2	64	15	1764	65	130	89	185	12	31	36.2	39.1	92	98	13	20	2.7	3	17	24	0.5	0.5	0.8	1.5	111	116	204	403	33.9	40.4	11.6	13.5	1.8	2.7	236	241	3.4	4.4	29.2	32.6	13.9	14.3	146	150
11	78	20.3016	0	F	1	2	88	15	1060	87	119	11	139	30	34	36	38.1	81	100	16	20	2.4	2.4	12	16	0.5	0.9	2.1	2.8	102	112	116	210	25.8	32.9	9	11.2	4.5	7.5	115	156	3.6	4	38.2	47.2	14.9	17	131	139
14	78	0.471	1	F	1	3	117	12	130	42	177	52	195	4	34	33.8	36.1	1	100	16	25	2.8	2.8	11	20	0.5	0.6	1.7	2.1	103	120	74	177	36.3	44.9	11.1	14.3	3.8	8.4	103	132	4.3	6.7	28.1	53.2	15.5	22.3	142	153
5	78	5.0408	0	M	1	1	68	15	1371	78	121	114	260	14	28	35.6	37	87	100	16	24	3	3.2	16	19	0.5	0.6	1.5	1.8	94	110	77	425	27.5	33.9	8.4	10.8	1.3	5	418	503	4.9	5.5	25.8	28	13.7	14.1	132	139
12	78	19.5666	0	F	1	1	105	14	65	65	138	63	180	6	21	33.1	37.4	86	100	13	22	3.5	3.5	12	21	0.5	0.5	1.3	1.9	109	122	50	275	22	37.9	7.2	12.6	1.9	3	165	408	3	5.2	25.7	30.5	12.8	13.9	146	148
7	78	20.9284	1	F	0	2	37	15	402	87	114	81	157	14	34	35.2	36.9	81	99	15	15	2.5	2.5	24	24	0.5	0.5	0.7	0.7	108	108	169	169	30.8	30.8	10.1	10.1	1.1	1.5	247	247	3.8	4.4	28.4	28.4	14.2	14.2	143	143
4	78	1.8502	0	M	1	2	32	15	1435	78	98	95	149	14	27	36.1	37.2	91	100	9	10	3.6	3.6	35	37	0.7	0.7	0.2	1	95	95	80	171	33.7	34.3	11.3	11.7	1.1	1.1	340	343	4.2	4.4	38.4	41.1	26.7	26.8	136	137
6	78	21.9454	0	F	1	3	50	13	1244	80	115	92	168	11	25	36.2	37.3	77	100	15	18	4.1	4.1	19	21	0.3	0.5	1	1.4	108	112	114	151	25.7	35.1	8.7	11.9	1.4	1.8	131	258	4	4.3	25.9	31.5	12.6	14.1	139	144
8	78	5.9694	0	M	1	1	63	14	1370	59	77	100	148	13	20	35.4	36.6	98	100	15	19	2.9	2.9	10	12	0.5	0.7	3	3	115	119	84	175	26	38.3	10.2	13.3	1.1	1.1	81	128	3.6	3.7	30.6	35	14.1	15	139	146
6	78	1.9598	0	M	1	2	79	15	2148	62	125	78	142	13	35	32.8	37.7	92	100	9	14	2.9	2.9	18	20	0.1	0.6	1.6	2.3	111	117	105	260	33.1	35	11.5	11.9	1.9	1.9	189	195	3.1	5.3	127.9	127.9	14.7	14.7	140	142
13	78	42.8709	0	M	1	2	103	15	0	72	101	88	172	12	34	36.3	38	94	100	22	25	1.3	1.3	17	20	40.7	40.7	6.5	7.6	106	106	58	123	31.9	39	11.6	13.2	3.2	6.1	104	121	4.8	5.4	35.4	37.3	14	14.3	141	143
3	78	5.2325	1	F	1	2	75	15	973	62	111	76	172	16	28	35.6	38	50	100	11	13	1.9	1.9	11	18	0.3	0.3	0.6	0.9	114	124	123	322	32.6	34.1	10.6	11.2	1.2	2	91	96	3.9	4.7	28.8	32.6	14.5	14.8	141	141
6	78	11.7612	1	F	1	2	59	15	2455	100	117	93	132	16	28	35	37.4	91	99	8	13	2.8	2.8	23	25	0.8	0.8	0.2	0.2	93	102	83	84	25.7	33.2	8.7	11.7	0.9	1.8	63	85	2.9	4.7	29.1	33.3	12.4	13.5	124	132
9	78	3.9357	1	M	1	2	52	15	3275	79	164	68	133	4	35	35.9	38.7	90	100	15	15	3	3	19	20	1.5	1.5	0.9	1.2	109	110	104	204	26.9	37	9.1	12.2	3.3	5.9	205	304	3.7	4.5	30.8	41	16.3	24.2	140	140
2	78	2.2496	0	F	0	2	40	15	2815	54	68	81	151	10	25	35.5	36.4	82	100	12	17	3.5	3.9	26	32	0.5	0.8	1.1	1.4	98	100	95	219	29.9	34.5	10.1	11.9	2.2	2.2	388	461	3.6	4.8	34.5	35.8	31.9	35.1	136	138
3	79	9.6837	0	M	1	2	37	12	1865	55	88	120	167	13	24	36.2	37.2	91	100	11	17	4.3	4.3	24	28	0.3	0.3	1	1.4	106	108	109	127	34.5	39	11.9	13.5	1.1	1.1	217	258	4.3	4.5	24	25.4	11.7	12	141	142
3	79	2.1348	0	M	0	2	60	15	1780	79	143	64	130	21	33	35.9	38.8	92	98	13	22	2.4	2.4	21	21	1.1	1.1	0.7	1.5	101	111	117	152	37.6	49.1	12.7	16	3.3	5.7	143	243	3.1	4.5	29.3	32.4	15.7	16.4	139	142
3	79	2.213	1	F	0	3	44	13	1351	78	106	68	98	11	23	35.5	36.8	93	100	12	12	2.6	2.6	22	22	0.4	0.4	1.3	1.3	105	105	88	88	37.2	37.2	12.7	12.7	1.4	1.9	197	197	3.1	3.1	32.8	32.8	17.8	17.8	136	136
5	79	27.4586	1	F	1	0	63	15	2293	71	121	106	204	14	18	33.9	37.6	99	100	13	21	1.5	2.7	14	20	0.2	1.6	0.9	1.3	113	119	99	185	28.7	41	9.7	15.2	1.8	7.3	53	154	3.7	6.5	29.4	100	10.5	20.6	135	146
5	79	14.7162	0	M	1	1	37	15	218	88	107	118	173	7	25	35.3	36.6	100	100	14	18	2.7	2.7	24	25	0.5	0.5	3.8	4.2	101	107	91	162	25.7	36.1	9.1	12	1.5	2.8	82	137	2.6	3.2	40	43.8	16.4	25.4	141	142
9	79	5.9511	1	M	1	2	44	15	1265	106	127	85	141	10	26	35.7	37.4	96	100	14	16	2.9	3.2	17	20	2.2	2.9	1.1	1.2	110	111	121	158	28	33.5	9.2	10.6	2.2	2.6	39	51	4.5	4.6	34.9	39.1	19.3	21	139	141
12	79	42.492	0	F	1	2	113	15	474	101	164	64	145	18	42	37.9	39.1	92	100	19	27	1.9	2.9	15	28	14.6	20.2	0.9	1.4	102	109	54	142	28.5	38.1	8.8	12.9	4.7	8.3	100	102	3.1	3.5	29.8	57.3	14.2	18.7	146	148
2	79	3.0483	0	M	1	1	41	15	1266	67	94	99	143	11	18	35.6	37.3	94	100	15	16	3.4	3.4	16	17	0.5	1	1	1.1	107	108	261	267	30.7	39	11.7	12.9	2	2	117	134	5	5.4	26.3	26.7	13.5	13.8	134	135
3	79	16.4989	1	M	1	1	41	14	1230	67	134	124	234	7	25	35.4	36.5	89	100	11	15	2.9	2.9	28	35	0.1	0.2	0.6	0.8	93	105	109	160	32.7	41.3	11	14	1	1.2	164	223	3.4	3.9	22.7	25.5	11.1	11.8	139	142
10	79	8.5039	1	F	0	3	103	10	645	58	105	64	121	12	27	35.6	37.6	92	100	14	15	2.2	2.3	21	24	6.4	11.6	2.6	3	107	111	157	172	27.2	32.4	8.2	10	1.9	4.4	199	225	4.5	5.1	28.5	28.7	14.6	15.2	141	142
11	79	23.8493	0	F	1	2	68	15	1370	97	129	53	120	14	32	37.1	39.2	94	100	17	24	2.9	2.9	7	11	0.2	0.5	2.3	2.7	107	117	113	302	19	30.2	6.2	10	3.8	6.7	74	142	4	5.1	29	40.2	14.7	16.8	137	142
8	79	1.755	1	F	1	1	45	15	1111	80	117	83	117	11	18	35.4	38.3	96	100	12	13	1.1	1.1	24	24	0.5	0.5	1.2	1.3	104	104	80	98	21.4	34.2	7.2	11.8	2.4	3.4	34	55	3.5	4.7	40.5	64.4	14.9	16.9	135	137
8	79	43.7732	0	F	1	2	65	15	1177	72	156	66	157	17	22	37.3	39.3	91	100	11	17	2.2	2.2	19	32	0.3	0.5	0.2	0.5	85	101	81	175	31.6	36.3	9.9	11.7	1.5	5.1	187	242	3.2	6.9	30	33.8	13.2	14.8	122	133
12	79	13.6888	1	M	1	2	73	15	7150	58	101	73	170	3	27	30	37.4	96	100	12	17	2.6	2.6	21	26	0.7	0.8	1.4	1.8	100	106	45	145	21.7	33.3	6.7	10.6	1.6	3.3	48	74	3.6	5.6	41.6	54.7	14.3	14.9	133	141
9	79	7.1958	1	M	1	2	79	15	1569	64	115	66	131	13	35	35.6	37.7	91	100	11	17	2.5	2.5	19	24	0.4	0.4	1.1	1.3	100	106	114	181	31.3	35.9	11.4	12.1	1.6	3.1	379	500	3.7	5	30.4	38.1	14.8	15.9	133	137
9	79	3.7015	0	F	0	2	55	13	3040	84	138	101	173	20	28	36.4	37.2	95	99	17	19	3.4	3.4	22	23	3.8	5.9	2.2	2.4	105	108	174	242	22.3	27.4	8.1	9.4	2.6	2.6	35	82	3.5	3.7	26.7	30	18.4	19.9	142	144
9	79	8.0498	0	F	1	3	49	13	1735	63	86	84	149	15	36	36.1	38.3	92	100	16	20	4.2	4.2	24	29	0.2	0.6	1.5	2	98	109	92	113	26.4	33.2	8.3	10.6	1.6	2.6	234	293	3.5	4.5	22.6	27.2	12.4	12.8	143	148
4	79	13.3196	0	M	1	3	55	11	1680	96	126	63	130	11	24	37.1	38.4	88	98	14	15	2.7	2.7	20	20	0.2	0.2	1.6	1.9	102	106	99	108	25.8	30.1	9	10	1.2	1.4	300	307	4.3	4.6	35.7	67.6	16	16	132	136
5	79	1.8457	1	M	1	2	60	15	662	76	112	58	141	12	34	35	37.5	93	100	8	12	3	3	29	34	0.5	0.5	0.9	1	102	110	91	184	31.5	40.4	12.5	12.7	1.3	1.7	95	110	4.2	5.2	27.3	28.1	12.5	12.8	143	144
5	79	1.1013	0	M	0	1	47	15	3330	66	91	110	158	17	26	36.2	37.4	98	100	15	23	2.4	2.5	17	21	6.9	7.4	1.3	1.8	110	120	120	199	14.4	28	4.6	9.7	1.7	9.6	225	340	2.7	3.6	27.6	70	14.4	15.3	147	153
9	79	14.0294	1	F	1	3	67	11	915	59	82	79	164	15	30	35.6	36.8	91	100	10	13	2.6	2.6	34	42	1.1	1.1	0.8	0.9	98	105	107	155	26.2	30.1	8.6	9.9	1.07	1.6	139	172	4.6	4.9	23	25.5	11.3	11.5	145	147
5	79	5.6818	1	M	1	2	45	15	2375	66	129	76	155	11	31	36.7	37.8	94	100	15	16	3.6	3.6	24	25	0.5	0.7	0.7	1	104	107	124	292	30	39.1	10.6	12.7	1.6	1.6	265	267	3	3.8	49.4	94.7	13.6	14.7	141	143
1	79	16.0888	0	F	1	2	21	15	2595	60	94	92	167	14	25	36.5	37.6	89	100	11	12	2.9	2.9	22	25	0.4	0.4	0.8	1	106	108	100	126	29.6	33.8	9.8	11.2	1.7	2.3	201	208	3.9	5	24.7	25.2	13	13.5	137	138
6	79	17.2178	0	M	1	2	50	15	2155	78	127	1	145	14	22	36.1	40.2	89	100	14	21	3.4	4	15	23	0.8	1	1	1.2	99	108	185	309	30.4	39	10.8	13.8	2.7	4.2	186	213	3.8	4.6	27.1	27.1	13.1	13.1	131	136
6	79	5.1479	0	M	1	1	36	15	3060	72	117	117	164	16	42	37.3	39.3	75	100	11	16	3.1	3.1	20	23	1.7	1.7	0.6	0.7	110	114	96	156	18.9	34.5	6.5	12.5	1.9	2.4	84	121	3.1	4.2	28.1	31.8	12.9	14.1	140	144
6	79	1.9623	0	F	0	3	30	13	4595	52	74	87	140	11	26	36.6	37.2	94	100	8	16	3.2	3.2	23	27	0.5	0.5	0.5	0.9	99	108	110	131	30.4	38.7	10.4	13.3	0.7	2.7	134	178	3.1	4	29.3	30.7	12.8	13.1	137	140
7	79	6.7199	1	M	1	3	65	9	2355	61	86	88	151	11	30	36.1	38.2	88	100	8	9	2.5	2.5	37	39	0.5	0.5	0.7	0.8	100	102	174	237	31	33.7	9.7	10.8	1.5	1.5	383	413	4.5	4.8	38.1	49.6	24.2	55.9	142	144
6	79	4.2481	0	M	1	1	51	15	945	57	97	108	160	16	38	37.3	38.9	89	100	12	19	3.6	3.6	23	25	2.1	2.8	1.4	1.9	99	105	202	230	30.3	36.1	10.9	12.7	1.4	2.1	202	229	3.2	4.3	39	56	16.2	16.8	137	138
9	79	2.8375	0	F	1	2	46	15	2780	52	67	95	142	12	22	36.1	36.5	96	100	14	16	2.6	2.6	16	19	2.8	6	1.5	2.2	101	113	67	246	29	33.9	9.7	11.3	1.4	1.4	200	208	3.3	3.7	28.7	32.2	13	16.1	130	143
7	79	9.8173	1	F	0	2	69	15	3430	77	120	56	193	5	27	34.4	38.5	58	100	12	14	1.2	1.2	17	29	0.6	0.6	0.3	0.7	100	118	113	254	18.2	33.4	6.8	11.2	2.1	2.1	32	356	3	3.9	23.3	150	12.8	21.6	138	150
7	79	18.6815	0	F	1	2	47	15	1735	81	133	81	178	16	31	35.8	37.8	89	100	11	14	2.8	2.8	21	25	0.5	0.5	0.5	0.6	110	112	114	295	20.7	60	7.2	20	2	4.9	72	158	3	4.4	27.6	40.9	13.6	17.5	139	145
5	79	3.9295	0	M	0	3	84	9	1715	110	133	74	129	16	28	35.9	36.7	88	100	13	14	1.7	1.7	17	22	0.2	0.2	1.7	1.9	109	111	96	110	23.4	30	7.6	9.9	1.5	1.8	600	675	3.6	4.9	27.9	29.9	12.9	13.2	136	140
3	80	1.9878	1	M	0	2	39	14	2796	86	109	96	141	18	31	36.2	37.3	92	99	9	10	3.2	3.2	35	39	3.7	3.7	0.9	1	102	105	115	134	33.8	35	10.9	11	1.3	1.3	266	311	3.2	3.7	27.1	31.1	15.3	17	146	149
11	80	20.0271	0	M	1	2	68	15	1306	68	138	80	146	12	30	35.5	36.9	92	99	10	15	2	2.1	20	23	2	2.1	0.7	1.1	105	115	97	137	32	36.2	10.3	12.2	1.4	2.6	70	98	4.1	5.3	31.2	31.7	13.1	13.5	138	141
4	80	13.9261	0	F	1	2	54	14	998	74	123	88	175	12	25	36.8	37.4	96	100	10	11	2.2	2.4	25	27	1	1.2	0.8	0.8	109	109	58	193	30.5	31.9	10.5	11.2	1.1	1.8	136	174	3.7	4.1	41	53.6	14.5	15.4	140	143
4	80	0.7237	0	M	0	0	43	15	1955	48	75	102	143	11	21	36.1	37.5	93	100	13	13	3.7	3.7	21	21	4	4	1.2	1.2	108	108	112	112	26.9	26.9	9	9	0.7	0.7	251	251	3.9	3.9	28.4	28.4	14.7	14.7	138	138
6	80	22.8719	0	M	1	2	41	15	671	64	119	81	144	12	31	35.7	38.1	85	100	14	14	2.9	2.9	25	26	1.2	1.2	0.7	0.8	102	105	93	173	33.5	38	11.2	12.8	1.3	1.3	121	199	2.9	5	33.6	52.4	14.7	16.6	139	139
3	80	18.1567	0	F	1	3	42	13	1935	70	102	72	148	10	22	36.7	37.2	94	100	14	18	4.1	4.1	21	22	0.3	0.3	1.1	1.3	105	105	154	165	39.4	40.5	13.5	14.3	1.3	1.3	341	345	4.3	5	21.7	79	11.1	14.7	137	139
8	80	25.1872	0	M	1	2	58	15	986	81	112	84	140	12	26	35.3	37.6	96	100	13	18	1.9	1.9	16	20	0.3	0.3	1	1.4	109	118	76	223	22.8	37	7.7	12.4	1	9.1	103	130	3.4	5.5	41.4	63.4	14.9	20.5	137	141
2	80	2.1242	0	M	1	2	34	14	1125	62	95	99	163	13	26	37	37.2	98	100	10	13	3.8	3.8	27	28	0.9	0.9	1	1	103	105	91	106	35.7	43.8	12.3	14.6	1.5	1.5	237	264	3.8	4	24.7	52.6	12.1	13.2	139	139
5	80	7.9179	1	M	1	2	68	15	1035	60	102	84	122	12	27	34.6	36.8	98	100	11	14	3.1	3.1	19	20	0.9	0.9	1.4	1.7	119	121	75	142	22.7	30.9	7.1	9.2	2.1	2.3	113	175	3.6	4.9	47.6	54.3	28.3	32.6	146	148
5	80	7.7238	1	F	0	2	38	11	1010	63	92	110	193	17	35	36.8	37.5	91	100	16	18	4	4	31	32	0.4	0.4	0.6	0.7	95	95	143	149	35.1	36.7	11.7	12.3	0.8	1.7	405	438	3	4.2	24.2	24.2	25.9	25.9	139	140
10	80	25.998	0	F	1	1	50	15	441	83	94	85	117	12	21	37.9	39.6	95	99	20	22	2.4	2.4	11	17	0.5	0.6	2.8	3.3	106	108	96	121	37.2	39.7	12.3	12.8	2.3	2.7	107	124	4.4	5.4	32.7	41.2	14.3	15.7	135	139
11	80	17.7306	1	M	1	2	59	14	1963	83	105	86	146	6	33	36.6	36.9	86	100	16	18	2.6	2.6	24	26	5.7	5.7	3.9	4.2	104	105	84	112	20.2	22.7	7.2	8	1.1	1.1	52	58	4.5	4.5	26.5	27.9	13.2	13.4	140	143
3	80	3.642	0	F	1	1	26	15	2120	91	118	78	138	13	21	36.6	38.4	93	100	13	19	3.7	3.7	23	28	1.3	1.3	0.6	0.7	104	110	113	130	35.5	46.6	11.7	15.8	1.3	1.3	191	244	3.3	3.9	28.8	36.5	15.5	25.8	142	147
4	80	3.1454	1	F	1	2	63	15	1535	76	111	67	144	16	30	36.9	38	92	100	9	9	2.7	2.7	30	31	0.5	0.5	0.5	0.6	108	108	114	139	27.7	30	9.7	10.7	0.8	1.1	176	183	4	4.1	21.8	21.8	12.5	12.8	143	144
8	80	20.9009	0	F	1	2	44	15	869	60	99	73	187	7	28	36.8	38.3	86	100	15	26	3.1	3.1	16	26	1	1	1.1	1.5	96	112	148	184	26.1	37.9	8.5	12.3	1.9	6.8	355	506	3.5	5.3	26.6	130.9	14.6	18.3	140	144
18	80	4.1573	1	M	1	2	139	15	18	68	144	73	181	14	35	35.5	38.1	84	100	21	31	2	2.4	11	17	8.7	9.7	3.3	4.2	102	108	35	201	28	35.4	9.2	11	5.4	9.3	25	97	3.9	4.2	28.8	35.8	14.2	16.6	135	142
5	80	1.6044	0	M	1	1	63	15	2125	80	119	101	138	20	45	36.2	38.2	92	100	15	16	4	4	22	27	3.5	3.6	1.4	1.5	101	108	113	173	34.5	38.1	11.3	12	2.7	3.1	119	142	3.5	4	35.1	52.3	29.2	33.4	138	142
14	80	0.7681	1	M	1	2	115	15	100	25	87	50	108	15	26	33.6	35.4	40	98	22	25	1.1	1.1	9	12	2	2.3	1.7	1.8	98	99	61	176	30.9	35	9.2	11.8	8.6	11.5	101	150	5.6	6	131	150	18.7	26.8	120	127
13	80	8.1017	0	F	1	2	73	15	2280	60	123	62	150	15	38	35.5	38.4	67	100	14	22	3.8	3.8	21	24	1.4	2.2	1.9	2.2	96	109	66	296	22.5	32	7.5	10	3.2	9	140	196	3.2	5.2	29.1	64.5	17.6	26.2	138	143
6	80	2.8649	0	F	0	3	60	13	1021	70	104	86	123	14	34	35.8	37.4	93	100	15	28	4.4	4.4	25	32	1.8	1.8	3.3	3.6	75	94	57	285	20	35	6.8	11.5	1.7	6.3	188	345	3.1	6.2	31.4	37.4	14.8	21.1	122	137
14	80	6.1054	1	M	1	3	107	3	602	37	86	79	159	5	25	35	36.1	83	100	16	19	3.9	3.9	16	20	0.4	0.4	3.7	5	105	109	63	330	26	33	8.6	10.7	1.8	2.9	190	264	4.4	5.2	32.7	36	12.1	12.5	137	139
6	80	3.2902	0	F	1	2	36	15	1121	54	89	66	152	10	24	36.6	39.1	96	100	9	12	2.8	2.8	31	32	0.7	0.7	0.8	0.9	101	105	126	127	32.5	35.4	10.9	11.6	1	1	188	207	2.5	3.6	34.5	34.5	13.5	13.5	141	142
7	80	1.2267	1	M	1	3	115	3	1990	37	104	59	153	12	24	34.3	36.7	58	100	11	14	5	5	38	39	0.5	0.5	0.7	1.6	93	99	100	203	26.7	29.5	9.2	9.8	2.4	2.4	145	211	4.3	4.9	36.8	47.5	22.7	26.7	139	146
11	80	2.7695	1	F	1	2	79	15	557	83	136	62	165	14	30	35.7	37.6	46	100	13	21	1.6	2.2	10	20	0.4	0.4	2.4	3.2	108	118	100	155	34.8	49.4	11.9	16.4	3.1	5	128	304	3.9	5	48.9	53.8	17.5	18.8	136	143
5	80	2.6538	1	M	1	2	56	15	465	51	98	94	136	13	30	35.7	38.1	87	100	15	18	2.6	2.6	23	26	0.5	0.6	3.5	4	100	106	91	124	27.1	32.8	8.7	9.8	1	1.1	139	174	3.7	5.7	32.1	62.3	17.7	18.7	138	140
5	80	2.9356	0	M	1	2	71	15	2110	78	148	86	130	21	31	35.8	36.7	88	100	12	24	2.8	2.8	12	17	0.8	0.8	1.8	2.8	105	120	92	154	25	37	7.9	11.9	1.6	1.8	510	975	4.3	5.2	25.1	27.8	14.7	15.1	138	143
7	81	9.83	0	M	1	2	58	15	879	55	103	89	132	11	26	33.9	34.5	97	100	14	16	3.4	3.8	23	26	0.7	0.7	2.8	3.1	99	103	141	177	24.6	28	8	9.2	0.9	3.2	126	168	3.5	4.2	31.5	39.5	29.9	34.9	135	138
11	81	19.5939	0	M	1	2	79	14	1360	106	156	62	118	12	32	35.8	38.1	80	100	13	14	2.9	2.9	22	29	0.7	0.7	2.2	2.8	97	108	140	206	23	36.1	7.5	12.6	1.8	7.6	148	230	3	5.1	34	53.9	13.3	17.8	133	140
7	81	50.3652	0	M	1	3	68	13	885	70	99	77	122	14	28	34.4	37.7	88	100	11	16	2.7	3.1	22	23	0.4	0.8	1	1.2	108	110	40	65	35.9	40.1	10.9	11.9	1	3.6	151	275	3.5	4.7	41.3	45.4	31.2	33.6	139	142
2	81	4.1125	0	M	1	2	40	15	1225	71	150	79	191	14	22	37.8	39.3	95	100	13	21	3.6	3.6	18	21	0.9	1.5	0.9	0.9	105	109	138	177	40.3	40.5	13.7	13.7	1.3	1.3	203	203	3.1	3.7	30.8	32.1	13.9	14.1	139	140
11	81	24.9825	0	F	0	3	119	3	597	72	115	74	158	7	24	33.2	38.2	93	100	11	14	1.8	1.8	16	22	0.8	0.8	0.6	0.7	108	118	97	315	23	38	7.8	12.9	2.8	6.1	63	113	3.3	4.2	30.5	39.1	13.7	19.8	133	141
8	81	5.8334	1	M	1	2	64	15	34	78	104	92	139	18	26	36.4	36.9	96	100	20	25	3.2	3.2	17	24	0.2	0.2	6.1	7.4	90	95	101	145	32.4	32.4	10.8	10.8	1.2	2.2	206	206	3.7	4.5	38.5	54.6	15.5	16.7	128	131
5	81	1.8977	1	F	1	2	86	15	135	97	150	81	110	20	37	35.6	38.6	96	100	18	21	2.8	2.8	15	21	0.4	0.5	1.6	2.2	96	99	150	172	29	32.8	9.5	10.7	2.5	3.1	505	570	5	5.3	41.6	54.7	28.1	53.1	127	131
7	81	4.0418	0	M	1	2	38	15	1503	60	92	70	173	9	25	36.1	37.5	94	100	14	16	2.8	2.8	20	22	0.4	0.4	1.8	2.1	103	105	113	270	30.9	33.2	10.7	11.3	0.8	0.9	142	166	4.2	4.8	27.5	64	13.3	14.1	134	136
8	81	2.4202	1	M	1	2	49	11	1140	68	90	103	147	15	25	36.2	36.7	97	100	10	20	2.3	2.3	15	27	1.5	1.5	0.5	0.6	99	105	93	324	29.5	39.8	10.1	13.6	1.2	5.4	104	147	3.8	4	35.2	35.2	13.9	13.9	132	136
6	81	2.0126	1	F	1	1	41	15	1370	67	93	71	99	10	19	36.4	37.6	90	100	15	16	3.4	3.4	23	24	0.5	0.6	1.7	1.8	104	104	168	183	27.6	37	9.2	12.4	1	1	242	287	4.3	4.7	38.6	91.9	13.1	13.7	138	139
3	81	0.9528	0	M	0	1	36	15	2230	86	99	111	132	18	25	35.8	36.7	87	96	13	24	3.3	3.3	19	24	0.3	0.3	1.1	1.6	107	112	233	263	37	44.2	11.7	13.1	1.5	1.6	294	374	5.6	7.6	33.9	33.9	17.8	17.8	141	143
7	81	19.4528	0	F	1	2	60	15	1238	70	148	93	133	23	29	36.9	37.8	93	100	12	14	3.4	3.9	34	35	0.4	0.4	1	1.4	95	102	101	284	38	43.9	12.9	14	1.7	3.4	253	282	4.1	5	24.7	25.8	12.9	13.3	140	145
14	81	5.9809	0	F	1	3	117	8	8	64	126	65	170	13	31	36.1	37.7	89	100	17	20	2	2	24	31	0.2	0.2	4.5	5	94	102	62	434	25.5	33.7	7.6	10.8	2	2.9	423	554	5.4	8.3	28.2	150	13.4	17	137	142
10	81	10.2174	1	M	1	3	84	8	1275	87	133	72	243	14	35	36.3	37.6	94	100	14	16	1.9	2.4	20	21	1.3	1.5	1.8	1.8	120	122	123	157	29.3	32.8	9.6	10.9	1.7	1.7	182	191	3.1	3.8	36.5	37.8	14.9	15.5	151	155
7	81	12.4003	1	M	1	2	60	15	1347	57	110	72	154	8	26	33.1	37	84	100	8	12	1.9	1.9	24	31	0.5	0.8	0.6	0.7	102	109	89	159	26.2	37.9	8.5	11.6	0.7	2.9	334	541	3.9	4.7	30.5	39.7	15.3	17.7	135	141
5	81	4.2258	0	F	0	2	42	15	1735	77	106	81	147	5	33	37.3	38.3	94	100	11	11	3.7	3.7	25	31	0.4	0.4	0.6	1.3	102	109	67	230	18	37	6	12.4	1.4	1.4	129	251	3.7	5.2	34.2	36.7	13.7	15.6	135	140
5	81	1.2277	0	F	0	3	47	11	1940	67	92	78	132	16	27	36.8	38.6	91	100	10	13	3	3	22	24	0.4	0.4	0.7	0.8	114	115	88	92	28.6	29.5	9	9.4	1.3	1.3	51	60	4	4.7	35.6	37.3	16.6	17.3	144	145
4	81	9.0681	0	F	1	2	42	15	1191	62	108	76	157	10	25	36	39.8	96	100	11	12	1.9	1.9	21	22	0.6	0.6	0.6	0.7	109	111	108	149	24.2	28.8	7.9	9.4	0.9	1.5	211	332	3.3	4.5	31.5	34.4	18.5	22.4	137	140
13	81	2.59	1	M	1	2	82	15	0	60	127	78	139	14	30	35.5	39.8	92	100	17	26	3.5	3.5	15	20	0.8	0.8	8	8.8	100	105	65	184	30.3	38.5	10.2	13.1	0.7	2.4	145	229	5.2	6.7	32.3	47	16.8	17.5	137	139
12	81	19.1184	1	M	0	2	94	15	213	62	132	68	153	7	28	35.3	37.7	92	100	12	19	1.5	1.5	11	17	2.7	2.7	0.8	1.5	102	108	67	137	31	34.5	10.2	11.5	2.3	5.6	418	451	3.8	5.1	36.3	36.3	15.4	15.4	127	133
9	81	2.8461	0	F	1	2	55	15	1795	64	93	88	121	15	24	34.8	36.4	95	100	13	19	3.1	3.9	19	21	0.6	0.7	1.3	1.8	102	109	184	241	32.4	36.7	10.7	12.3	1.3	4	146	193	4.1	6.1	21.6	27.7	11.6	14.9	135	137
6	81	9.1313	1	F	1	2	60	15	2195	86	117	62	148	8	38	36.6	38.7	91	100	10	11	2.5	2.5	17	21	0.4	0.4	0.7	0.8	98	109	291	332	21.1	30.2	7.2	9.7	2.4	2.4	225	242	3.9	5.9	35.4	35.4	15.9	15.9	123	133
8	81	3.1023	1	M	1	2	87	15	669	60	66	69	142	14	50	33.9	37	92	100	23	23	2.2	2.2	10	10	1.9	1.9	2.8	3.5	95	108	146	165	33.2	34.5	11.3	11.4	1	2	238	304	4	4.9	27.8	150	13.1	15.1	130	137
6	81	4.9294	0	M	1	2	54	15	980	56	109	63	127	12	46	35.6	36.7	92	100	12	18	3.9	3.9	23	26	1.9	1.9	0.9	1.2	90	103	112	193	25.6	28.2	9.2	10.3	1.4	4	180	215	3.7	4.1	28.1	31.8	12.6	13.3	128	136
5	81	3.512	1	M	1	1	57	15	435	68	91	106	168	18	22	36	37	95	100	22	24	1.8	1.8	10	11	0.1	0.1	2.9	2.9	120	120	74	75	27	32	9.4	10.6	0.9	0.9	323	323	3	3.6	33.5	34.9	19.6	21.5	145	150
9	81	7.1469	1	F	0	2	79	15	718	77	99	89	142	16	27	35.4	36.2	72	100	18	19	1.6	1.6	11	12	4	4	1.3	1.3	117	117	102	158	33.7	37.3	11.3	12.7	5	5.2	62	75	4.1	4.2	30.5	36.1	13	13.9	143	143
10	81	1.6148	1	M	1	2	100	15	670	93	122	38	140	14	37	35.3	39.1	93	100	17	21	2.7	2.7	10	17	0.5	0.5	1.6	2.2	107	118	196	325	38.3	46.8	13.3	15.1	2.8	5.4	107	161	4.2	5.8	36	38.7	16.5	16.6	135	144
9	81	2.584	1	F	1	2	54	15	1010	88	119	72	131	21	27	35.8	37.6	92	100	15	15	2.5	2.8	17	19	0.5	0.5	1	1.1	116	118	121	129	26.1	29.5	10.1	10.5	1.3	1.5	93	94	4.8	4.9	89.6	150	15.3	17.6	145	145
12	81	4.9264	0	F	1	3	114	7	47	66	91	74	131	16	36	34.3	37.9	93	97	20	25	3	3.1	14	17	1.9	2.4	2.6	2.8	113	115	36	76	22.6	30.1	7.5	9.1	2.2	3.9	84	117	5	5.2	43.3	49.1	18	19.3	147	148
9	81	18.7182	0	F	1	2	73	15	1630	54	125	49	202	1	39	34.9	38.5	86	100	13	16	2.5	2.5	18	21	0.6	0.6	0.5	1.1	111	114	130	165	26	36.5	9.7	11.7	4	7.9	72	121	3.6	4.3	35.5	44.4	13.5	16.1	138	145
6	81	3.4765	1	M	1	2	84	14	765	54	108	74	190	14	35	35.4	37.7	40	100	17	30	3.3	3.3	14	19	0.4	0.4	1.3	1.6	97	109	111	393	16.9	30.5	5	8.4	5.2	15.3	46	150	3.4	5.1	27.1	35.8	14.1	16.8	139	142
9	82	6.2948	1	M	1	2	66	15	935	84	116	72	165	20	34	36.7	38.3	98	100	13	16	2.7	2.7	16	20	0.5	0.9	1.6	2	109	114	145	256	26.1	33.4	8.7	10.7	1.8	2.3	411	440	4.1	4.5	23.3	31.2	14.5	15.5	137	142
6	82	4.1851	1	F	1	1	51	15	1092	57	81	84	172	11	21	37.6	38.3	94	100	14	24	3	3.3	11	29	0.7	1.9	0.8	3.1	100	112	102	432	26.1	39.7	8.9	13.4	2.5	9.1	62	300	4.2	5.3	24.2	49.3	14.6	27.1	138	145
4	82	1.022	0	M	1	2	29	14	3175	57	79	93	131	13	23	36.1	36.9	92	97	13	16	3.4	3.4	21	23	0.4	0.4	0.7	1	107	110	128	158	37	43	12.3	14.3	1.6	1.6	250	315	3.8	3.9	28.3	28.3	14.2	14.2	140	142
7	82	4.6167	0	F	1	1	37	14	2985	60	83	85	152	9	20	36.6	38.8	91	100	12	20	3.1	3.3	25	30	0.7	0.9	0.8	1.2	102	105	132	186	34.8	45	12.1	14.9	1.4	3.8	260	344	3	4.2	57.3	150	13.5	15.2	137	143
11	82	40.6268	0	M	1	2	64	15	406	54	72	86	173	15	30	36.2	37.2	94	100	16	24	2.3	2.3	15	21	1.1	1.1	2.6	3.2	105	109	117	155	28.9	29.3	9.1	9.4	1.8	2	104	111	4.6	5.7	93.3	105.4	37.9	38.5	139	142
3	82	2.6431	1	M	0	3	76	13	770	72	124	91	129	23	35	35.4	36.7	86	98	13	16	1.9	1.9	21	23	0.2	0.2	1.6	1.8	112	116	128	174	29.5	34.5	9.3	11.1	0.6	1.1	314	373	4.3	5.2	31.9	35.9	17.4	17.7	145	148
8	82	0.8931	1	M	1	2	101	15	798	34	143	35	158	29	40	36.2	36.8	20	98	22	32	2.4	2.4	5	17	1.6	1.8	1.6	2.5	98	102	87	460	34.9	35.2	11.3	12	5.7	18.7	106	128	3.6	6.9	150	150	14.7	20.5	129	133
4	82	4.8794	0	F	1	1	50	15	1286	64	90	73	136	11	21	36.2	38.4	97	100	13	17	3.5	3.5	24	24	0.3	0.3	0.9	1	103	109	355	358	33	36.8	11.7	12.6	2.6	2.6	180	207	3.8	3.9	150	150	15.7	15.7	140	142
14	82	6.1107	0	M	1	3	97	9	1673	71	95	94	154	16	29	34.2	37.4	79	100	20	30	2.1	2.2	7	19	0.6	1.1	1.7	2.1	97	107	105	255	32.3	47.5	10.7	15.1	6.6	12.6	140	334	3.4	5.3	38.6	58.4	16.2	16.5	134	141
6	82	2.1503	0	M	1	2	43	15	1235	61	104	59	157	13	26	36.8	38.5	91	100	10	32	2.5	4.1	16	27	0.2	0.2	0.7	1.6	101	113	99	269	28.1	47.4	9.7	15.6	1.4	9.6	114	306	3.8	5	23.7	30.1	14	15.5	143	148
5	82	4.8859	0	M	1	1	56	15	1220	51	78	90	165	12	20	35.8	37.3	98	100	12	21	2.5	2.5	19	27	0.4	0.4	1.6	3.7	123	133	119	247	22.8	43	7.3	14.3	1.4	5.3	114	155	3	4.8	47.3	47.3	17.1	17.1	156	167
8	82	8.8426	0	M	1	2	59	15	600	76	111	80	118	8	23	37.1	38.3	98	100	17	19	3.2	3.6	20	24	1.9	1.9	1.7	2.3	105	109	90	140	31.2	33.8	11.2	12.2	1.8	4.3	127	155	2.7	4.5	36.2	42.1	19.5	30.5	142	144
17	82	1.2861	1	M	1	3	150	3	352	102	187	43	139	19	34	36.1	37.7	80	98	15	25	1.2	1.2	8	12	0.2	0.2	0.7	1	109	116	160	227	50	51.5	16.2	17.5	3.9	8.2	66	277	3.5	5.6	28.7	86.4	16.7	26.4	135	141
3	82	24.868	0	F	1	0	44	15	986	75	103	101	141	14	20	36.8	37.4	98	100	7	11	2.2	2.2	21	24	0.4	0.4	0.7	0.8	108	114	117	152	30	33.8	10.1	10.5	1.8	1.8	268	290	3.5	4.1	35.3	87.5	16.3	16.8	137	141
5	82	17.7007	0	F	1	2	18	8	3135	90	118	109	173	15	28	36.4	37.4	94	99	17	18	3.5	3.9	19	22	0.2	0.5	0.6	0.8	100	106	134	174	28	36.4	9.1	11.9	4.5	4.5	167	263	3.7	4	21.2	25.7	12.8	13.4	136	138
6	82	3.9473	0	F	1	2	55	15	867	59	81	79	130	9	26	35.9	37.2	89	100	14	17	3.5	3.5	16	22	0.3	0.3	1.6	2	103	113	153	196	24.1	28.1	8.7	9.7	1.6	3	203	252	4.2	5.1	21.6	26.6	12.9	13.6	138	140
8	82	7.7856	0	M	1	2	92	4	1435	59	158	105	174	14	28	36.4	38.4	92	100	9	17	3.5	3.5	25	29	0.4	0.4	2.2	3.8	100	114	65	726	25.9	29.5	8.3	9.5	3.1	3.1	165	232	3.5	5	28	28	14.8	14.8	139	148
4	82	4.5321	1	F	1	2	53	15	1321	59	91	77	151	10	25	33.7	36.8	85	100	12	19	2.6	2.6	17	24	0.4	0.4	0.8	1	85	99	62	153	29.9	39.5	9.5	12.3	0.9	4.3	282	347	3.8	7.6	32.4	98.5	11.9	12.9	120	131
7	82	5.1534	0	M	1	2	61	14	2295	81	117	80	120	13	28	36.4	36.5	93	100	15	16	2.9	3.4	16	16	2.5	5.1	1.8	1.9	116	118	77	91	30.7	32.5	10.2	10.8	1.2	2.4	166	197	3.5	3.7	27.4	47.3	14	15.4	144	145
4	82	4.795	1	M	1	1	48	15	980	66	120	107	140	12	28	36.3	37.1	92	99	12	14	3.5	3.5	31	32	0.5	0.5	1.4	1.5	102	102	177	310	31.4	33.5	10.9	11	1.9	1.9	253	299	4.3	4.6	25.5	25.5	12.7	12.7	142	142
4	82	6.9418	0	F	1	2	40	15	1885	67	95	59	184	11	24	35.2	36.9	98	100	10	12	2.5	2.5	17	19	0.1	0.1	0.4	0.4	102	109	166	327	23.9	25.4	9	9	1.2	1.3	201	201	3.9	4.3	34.7	38.2	12.5	13.3	127	134
10	82	1.025	1	M	1	2	121	15	906	73	101	58	147	12	48	31.1	35.7	46	75	19	21	1.5	1.5	15	16	0.7	0.7	1.7	1.9	113	120	64	181	26.1	35.4	8.9	11.3	3	3	105	191	3.4	5	69.1	76.2	22.4	24.4	145	149
7	82	13.8287	1	M	1	2	76	15	0	66	90	58	158	12	30	37.7	40.1	91	100	18	18	3	3.2	26	26	0.2	0.2	6.5	7.1	94	95	141	165	24	32.1	8	9.9	1.05	1.4	475	478	3.7	5.4	33.3	38.4	14.9	15.2	133	137
10	82	4.4374	1	M	1	1	90	14	0	78	102	105	200	12	43	36.3	37.9	90	100	24	28	3.1	4.1	12	16	0.4	0.7	2.7	3.8	105	108	52	179	23.2	33.2	8.1	11.3	6.7	9.4	108	176	4.2	5.9	34.9	150	14.7	18.3	138	144
12	82	2.2765	1	F	1	3	95	7	509	83	157	49	140	7	25	35.8	38.3	95	100	16	20	2	2	19	26	0.8	0.8	1	2	97	104	89	260	31	36	10.4	12.1	4	8	204	268	3.9	5.2	28.8	75.1	14.9	17.3	135	137
10	83	3.4794	1	M	1	3	69	7	1560	43	108	76	153	9	42	36.9	38.1	92	100	10	12	3.6	3.6	30	35	1.1	1.1	0.7	0.8	100	104	110	145	30.2	43	10.6	14.2	0.7	1.4	445	470	3.5	4.6	33.7	33.7	14.9	14.9	139	143
5	83	5.6744	0	F	1	2	48	15	3798	69	103	93	129	7	32	34.3	36.6	97	100	24	32	3.4	3.7	7	9	0.5	0.6	0.9	1.5	108	124	77	322	43.7	47.8	14.7	15.9	3.1	7.8	161	190	3.8	4.3	20.2	26.5	12.8	15.5	145	154
2	83	11.8663	0	M	1	1	25	15	2775	88	117	125	173	14	24	36.8	37.3	97	100	11	19	3.9	3.9	20	28	1.7	1.7	0.6	1.4	110	125	117	165	35.6	58	11.7	19.4	3.1	3.1	151	279	2.8	6.3	27.3	33.7	14	21.9	146	153
4	83	6.9965	0	F	1	2	46	15	550	86	109	85	162	15	26	37.5	37.8	96	100	14	15	2.8	2.8	23	26	1.5	1.8	0.9	1	112	113	109	249	32.8	35.7	10.9	11.8	2.3	2.5	89	104	3.1	4.3	29.9	31.7	15.3	15.7	143	148
15	83	1.6412	1	M	1	3	149	3	114	42	92	70	124	7	42	36.1	37.2	90	100	11	15	2.3	2.3	16	22	0.3	0.4	1.6	1.9	124	134	87	171	31.7	39.8	9.4	11.6	1.6	4	203	225	4.2	4.9	26.4	41.5	15.1	17.4	149	160
1	83	11.8322	0	M	1	2	44	15	789	72	91	92	154	12	25	36.7	38.4	94	100	11	14	3.4	3.9	34	37	0.5	0.5	1	1	94	102	145	164	38	48.8	14.5	16.5	1.3	2.3	150	184	3.8	4	28.4	30.4	13.9	14.4	142	149
13	83	1.3395	1	F	1	2	94	15	172	65	90	85	144	17	33	35.4	37.4	91	100	22	29	3.9	3.9	13	15	2.8	3.1	2.7	3.2	94	104	108	206	38	43.5	12.8	14.3	6.1	7.9	242	286	5.2	8.5	32.7	35.1	30.7	52.8	129	136
6	83	0.6456	0	M	0	2	37	15	1115	78	95	85	184	21	38	36.6	37.1	93	98	17	23	3.8	3.8	20	21	1.2	1.2	1.6	1.9	97	104	178	278	41.6	44.5	14.7	15.8	2.2	3.7	159	167	4.5	5.1	31.4	31.4	14.5	14.5	133	136
10	83	3.8466	0	F	1	2	85	7	3	82	120	109	232	12	35	36.9	39.2	80	100	24	33	3.2	3.3	19	19	0.4	0.5	3.5	5.4	97	98	206	294	34	36.9	10.8	12.2	2.6	3.6	184	229	3.9	5.5	26.8	26.8	13.6	13.6	137	143
8	83	26.3701	1	M	1	3	51	8	1861	71	105	97	139	10	31	35.6	37.6	77	100	19	19	3	3	30	30	0.3	0.3	2.2	2.3	100	101	93	136	26.9	29	8.7	9.6	1.2	1.2	150	160	3.6	4.1	36.9	79.8	12.7	13.4	144	146
11	83	11.8839	1	M	1	2	75	15	1650	54	72	59	144	14	35	35.3	36.9	91	100	14	17	2.8	2.8	12	16	0.6	0.7	2.5	3	113	117	70	217	24	32.4	8.4	9.8	0.8	1.7	86	134	4	6.2	35	43.9	16.6	24.9	139	143
4	83	4.4714	0	M	1	2	51	15	2285	73	99	73	134	16	30	37	37.4	96	100	15	15	2.4	2.4	20	20	0.4	0.4	1.5	1.5	104	104	123	123	37.8	37.8	12.6	12.6	1.7	2	151	151	4.2	4.2	28.4	28.4	14.3	14.3	135	135
14	83	7.3209	1	F	1	3	109	9	24	91	136	76	156	12	38	36.9	39.3	91	100	13	21	2.1	3.3	14	25	0.2	0.4	1.5	2	104	123	95	181	28	40.1	9.3	13.5	1.2	3.9	138	218	2.1	3.6	23	37.8	14.7	16.4	144	150
5	83	7.6866	1	F	1	2	54	14	688	65	100	65	158	16	49	36.6	37.3	80	100	11	11	2.5	2.5	23	23	0.2	0.2	0.4	0.4	112	112	114	114	26.5	30.1	9.8	9.8	0.9	0.9	267	267	3.9	4.2	42.9	59.5	17	17.7	142	142
7	83	3.9292	0	F	1	1	68	15	1450	72	87	79	188	12	18	36.7	39.3	46	100	11	20	3.5	3.5	14	24	0.1	0.1	0.8	2.3	92	115	113	237	25.2	41.5	8.7	13.8	0.7	2.1	178	395	3.4	5.3	25.4	25.4	13.5	13.5	129	139
6	83	11.5323	0	F	0	3	40	13	3142	60	97	92	158	8	22	35.3	37.7	80	100	12	14	3.4	3.6	20	27	0.4	0.6	0.4	0.8	102	107	93	242	28	34.9	9.2	11.7	1.7	1.7	106	249	3.7	5	30.1	150	12.3	16.4	129	139
7	83	9.5656	0	M	1	2	44	15	2240	50	63	83	178	12	26	36.3	37.7	90	100	20	23	3.4	3.4	22	26	1	1	3.5	4.7	92	99	79	132	41.8	48.7	14.7	16.3	1	1.2	200	214	3.5	4.7	40.3	55.6	14.6	14.8	135	138
11	83	0.5532	1	F	1	2	106	15	12	44	75	18	103	2	31	33.1	33.7	30	80	20	23	2.1	2.1	11	15	0.4	0.4	2.8	3.4	101	106	92	213	24.9	26.9	7.9	8.5	3.7	10.1	135	471	4.2	6.2	23.5	23.5	14.2	14.2	135	136
10	83	2.371	1	M	1	2	76	15	960	102	159	80	133	6	26	38.1	38.9	96	100	17	21	3.1	3.1	21	23	1.4	1.4	1.7	2	105	106	166	203	36.3	40	12.2	13.4	1.6	3.3	156	181	4.1	5.4	34.5	34.5	15	16	141	143
8	83	8.8556	0	F	1	2	62	15	780	72	92	89	140	20	26	33.9	37.7	93	100	17	26	3.6	3.6	11	15	0.6	0.8	1.2	1.7	107	115	74	266	29.6	37.7	9.2	11.4	2.2	6.4	161	222	3.9	5.4	35.7	150	17.3	19	139	142
2	83	1.5417	0	F	0	2	46	15	2562	78	104	86	148	13	38	35.7	36.5	89	100	13	23	4.1	4.1	17	30	0.9	0.9	1.5	1.6	93	99	118	218	32.5	35.9	10.8	11.6	3.5	3.5	257	264	3.6	6.6	26.5	46.2	24.6	37.2	132	136
2	83	2.594	0	M	0	2	44	15	2200	73	105	90	135	16	29	36.1	37.1	94	100	18	30	3.8	3.8	13	21	0.4	0.4	1.1	1.3	93	102	84	403	17	29.8	5.5	10.5	5	5	250	389	3.9	5.1	23	23	13.3	13.3	131	137
3	83	13.9083	0	F	1	1	45	15	1200	61	135	86	182	10	21	35.5	36.9	10	100	14	19	4	4	26	28	1.1	1.1	1.4	1.5	108	113	153	211	25	44.7	8.2	13.9	1.8	2.7	101	221	2.5	4.4	21.5	26.2	15	18.2	144	154
0	83	11.1615	0	F	1	0	23	15	1783	64	99	128	172	12	19	36.5	37.2	99	100	9	17	4.1	4.1	22	26	0.6	0.6	0.5	0.7	106	108	98	128	35.5	41.7	11.9	13.8	1.4	1.4	237	261	4	6.2	25.1	44.9	12.3	13.1	139	139
10	83	3.087	1	F	1	2	72	15	375	64	115	67	115	12	24	35.9	37.2	95	100	16	19	2.4	2.4	23	25	0.6	0.6	1.6	1.8	92	93	182	207	29.7	32.2	10	10.8	3.2	3.3	397	406	3.3	5	66.3	134.3	16.8	18.4	129	131
6	83	6.1442	1	F	1	3	74	9	559	78	118	74	144	12	23	36.5	38.7	75	100	8	9	1.5	1.5	25	29	0.3	0.3	0.6	0.8	106	113	91	105	26	36.6	8.7	11.8	1.6	2.9	300	399	4.2	4.8	40.9	66.2	16	16.4	138	142
1	83	3.3338	0	M	1	2	54	15	1595	78	111	93	126	19	36	35.2	37.1	91	100	11	12	2.3	2.3	28	29	0.5	0.5	0.6	0.8	103	104	85	89	18	27.4	6	9.9	0.8	2	301	391	3.1	4.4	31.4	31.6	17.1	21.6	140	140
4	84	2.6834	0	F	0	2	19	15	3115	70	95	100	134	11	25	36.1	37.4	86	100	9	13	3.5	3.5	27	28	0.5	0.5	0.5	0.7	106	108	92	108	22	29.9	7.3	9.2	0.6	0.6	291	352	3.3	5	46.7	52.1	12.5	12.5	140	141
5	84	16.7272	0	F	1	2	36	15	550	62	114	98	206	10	23	36	37.1	91	100	11	15	3.4	3.4	22	26	1.1	1.1	0.7	1	103	124	138	224	18	33	6.1	11	0.8	1.4	94	155	2.1	4.6	36.1	36.1	15.1	15.1	138	141
6	84	11.8287	1	M	1	2	71	7	1910	83	124	120	212	14	37	36.9	38.3	93	100	17	20	3.9	3.9	24	30	0.9	0.9	1.1	2.3	102	107	173	230	36.9	36.9	12.4	12.4	0.8	0.8	287	287	3.7	4.5	23.6	53.9	13.6	13.6	145	145
6	84	7.5132	0	M	1	2	71	15	1450	70	103	77	145	15	34	35.8	36.6	95	100	12	21	2.3	2.3	20	23	0.5	0.7	1.7	2.7	99	108	89	125	24.2	29.1	8.1	9.4	1.7	5.2	231	327	3.9	4.9	26.1	91.6	12.9	14.9	137	139
4	84	10.4912	0	F	0	2	37	15	750	65	109	77	156	13	23	36.2	37.9	92	100	11	13	2.8	3	25	34	0.4	1.1	0.5	1.1	94	111	116	279	24.1	43	10.7	14.4	0.9	3.3	178	200	3.8	4.3	26.6	26.6	12.5	12.5	141	143
7	84	9.8772	1	F	1	2	35	15	503	60	88	92	139	21	27	35.6	37.7	99	100	10	11	2.7	2.7	24	35	0.5	1.3	0.8	1.2	100	111	128	150	22.1	31.3	7.5	9.2	1	2.2	122	223	4.4	5	24	35.9	15	16.5	141	142
9	84	1.7664	1	F	1	2	92	15	764	45	128	51	214	14	38	33.4	36.9	73	100	10	19	2.1	2.6	14	26	0.5	2.6	0.5	0.9	107	123	90	191	23	40	7.7	13.2	1.5	6.4	102	161	2.3	6.2	28.3	122	13.2	15.7	140	147
14	84	24.2266	0	F	1	3	100	3	3000	90	102	91	137	15	26	34.3	37.8	96	100	17	22	3.4	3.4	22	26	3.9	3.9	0.9	1.4	101	106	108	307	19.2	36.7	6.8	12.9	7	9.3	100	212	3.1	5.6	28.9	69.5	9.5	16.1	135	146
6	84	0.799	1	M	1	2	81	15	621	49	119	60	131	18	27	35.7	37.1	7	100	18	29	2.5	2.5	12	22	0.3	0.3	1.9	2.1	99	110	32	222	20.2	32.8	5.8	10.9	6.6	8.4	187	423	4.2	7.8	27.3	87.3	13.9	23.4	138	143
6	84	3.4142	0	F	0	2	45	15	3207	60	74	47	145	7	29	35.1	37.4	93	100	9	10	2.7	2.7	22	23	0.5	0.5	0.5	0.6	111	114	78	119	27.2	31	9	10.2	0.81	0.9	71	90	4.4	5.8	31.3	59.5	12.9	13.7	138	140
10	84	7.2592	1	M	1	2	78	15	307	81	124	83	157	3	38	35.4	38.3	92	100	17	22	3	3	19	25	0.3	0.3	4.7	5.4	97	108	107	150	27.9	38.8	9.4	12.4	2.7	4.3	454	572	4.5	5.3	33.1	54.8	13.3	14.2	139	140
6	84	2.6372	1	M	1	2	62	14	492	83	130	98	139	19	32	36.7	37.7	92	98	19	20	3.5	3.5	18	20	1.8	1.9	2.2	2.4	112	113	123	141	33.3	34.9	11.2	11.9	2.3	3.7	160	182	4.1	5.2	26.9	150	14.2	17.8	145	148
7	84	4.2667	0	F	1	2	77	15	860	73	120	89	187	14	34	36.1	37.1	95	100	14	28	2	2.4	9	22	0.1	0.1	3.5	3.9	111	116	46	199	22.5	31.4	7.6	10	2.2	3.5	236	335	2.9	3.6	26.2	26.2	13.5	13.5	143	149
7	84	4.6848	1	M	1	2	80	15	1162	90	128	75	159	24	33	36.5	38.2	85	100	13	13	1.9	1.9	18	18	1.5	1.5	0.9	0.9	112	112	73	162	34	37	11.4	12.6	1.5	2	114	114	3.3	4.5	50.7	71.2	14.1	14.2	136	139
5	84	2.9375	0	M	1	2	40	15	2340	82	98	82	136	19	33	36.3	36.9	98	100	15	17	3.2	3.2	21	22	0.6	0.6	1.6	1.7	100	101	123	176	20.1	24.3	6.7	8.1	1.9	1.9	21	38	4.7	5.3	25.5	27.5	13	13.5	133	133
5	84	5.9387	0	M	1	2	75	15	723	60	68	63	192	12	26	35	37.2	81	100	16	22	1.6	2.5	16	24	0.5	0.9	1.4	2.1	114	118	93	322	19.5	33.4	7.3	11.9	2.8	9.1	65	102	2.8	3.9	27.8	36	14.6	18.4	148	152
8	84	2.4757	1	F	1	2	80	15	223	65	104	68	129	10	27	36.4	38.7	44	100	15	24	3.3	3.3	19	23	1.6	1.6	1.7	1.8	97	102	105	280	33.2	36.9	11.1	11.2	2.7	12.8	216	218	4.1	5.1	35.2	78.3	15.4	15.8	135	136
7	84	9.8465	0	F	1	2	54	15	1235	73	119	88	138	10	28	35.1	36.6	92	100	10	21	3.8	3.8	13	29	0.5	0.5	0.9	1.2	107	112	113	161	22.1	32.1	7.3	9.2	1.3	1.3	182	383	3.3	4.9	30.2	83.9	14.2	91.7	141	143
16	84	14.7662	1	M	1	2	75	15	579	55	105	65	146	13	40	35.6	37.3	80	100	15	19	3.2	3.2	13	21	1.1	5.1	2.3	2.8	102	114	153	192	19.3	37.3	7	13.2	1.1	2.6	5	113	4.6	5.6	33.1	41.5	14	17	136	141
9	84	13.1068	1	M	1	2	55	15	3020	77	98	93	149	11	27	35.7	36.2	96	100	18	19	2.8	2.8	23	24	9.7	16.5	2.9	2.9	102	105	63	121	32.2	38.1	10.1	11.9	2.2	2.2	181	239	3.5	4.4	29.6	36.7	15.2	19.4	140	143
7	84	2.3663	0	F	1	2	26	15	2335	63	85	90	177	4	27	36.7	38.3	75	100	12	13	2.6	3.1	17	21	2.9	3.1	1	1.1	107	115	120	147	25	30	8.2	10.6	0.6	1.1	141	159	3.4	5.1	29	31.8	14.2	15.6	137	139
10	84	6.9751	0	F	1	2	76	15	886	56	130	69	160	2	56	36.3	37.6	71	100	15	17	2.6	2.6	20	21	2.5	3.5	3.5	3.9	101	102	82	105	24.4	25.4	8.5	8.6	1.3	1.7	79	83	3.1	3.7	29.9	37.4	13.5	15.1	134	137
7	84	4.5333	0	M	0	2	36	14	820	77	104	91	173	18	24	35.4	37.2	93	100	13	22	2.7	3	18	24	0.8	0.8	1.1	1.2	104	109	112	187	17.9	27	5.8	9.1	3.7	10.1	70	153	3.7	5.2	32.3	36.1	13.2	15.3	140	142
5	84	14.6955	0	M	0	1	48	15	2805	59	84	83	170	10	16	37.2	38.3	97	100	9	15	2.5	2.5	24	29	0.7	0.7	1.5	1.7	104	113	65	361	25	39	8.4	12.9	1.6	8.1	44	129	3.3	5.9	30.9	150	13.8	17.1	133	143
11	84	6.1882	1	F	1	2	67	9	1690	79	100	95	189	9	21	35.3	37.5	91	100	14	27	2.9	2.9	15	26	2.8	4.8	1.3	1.6	106	111	153	182	22.1	30.4	7.5	9.8	3.4	12.6	94	142	3.9	5.2	27.4	110	14.7	17.1	143	147
2	84	2.6784	0	F	0	2	50	15	1110	82	124	87	121	18	36	36.1	37.3	88	99	17	24	3.5	4.1	28	31	0.2	0.2	1.2	1.2	88	94	117	190	33.1	41	11.5	14.2	1.1	2	228	334	4	9.3	22.3	26	12.2	12.5	131	138
2	85	6.4742	1	M	1	2	31	15	955	67	82	94	186	14	26	36.3	37.6	91	100	12	14	3.2	3.4	20	24	1.6	1.6	0.8	0.9	98	110	116	144	49.2	59.4	15.3	19.1	1.2	2.7	209	263	3.5	4.7	27.1	34.1	11.5	15	135	140
6	85	4.3593	1	M	1	2	56	15	937	55	78	78	157	20	27	35.4	38	93	100	9	11	3.5	3.5	29	34	1	1	0.7	0.7	99	108	107	170	35.2	38.9	12.1	13.1	2	2	165	169	3.7	4.1	27.2	50.9	13	13.9	139	143
3	85	1.1103	1	M	0	1	56	15	1304	94	118	119	167	10	25	35.9	36.7	93	98	12	22	2.2	3.4	15	16	0.8	1.4	1	1.8	103	115	147	224	39.4	54.1	14.2	18.7	1.9	6.7	115	184	3.1	3.6	30.1	34	20.2	21.5	137	141
3	85	12.3558	0	F	1	1	31	15	1680	62	91	106	173	12	33	36.2	37.3	94	100	11	18	3.4	3.4	21	24	0.2	0.2	1.4	1.6	102	110	98	197	26.6	27.8	8.5	9	4.2	4.2	125	139	4.5	5.4	16.1	16.1	11.4	11.4	136	140
4	85	2.2216	0	M	1	3	53	11	750	64	76	94	127	22	33	36.3	37.6	96	100	13	16	2.6	2.6	19	19	0.9	0.9	1.4	1.6	108	113	105	112	27.3	30	9.5	10.2	1.6	1.6	157	194	3.6	4.3	31.5	33	15.9	16.9	139	141
5	85	9.6751	0	F	1	2	51	15	5425	72	142	98	187	18	31	36.3	39.8	96	100	14	25	3.2	3.2	19	26	0.5	0.6	1.1	1.2	103	106	113	200	11	33	3.7	10.9	0.8	5.4	198	277	2.9	5.6	30.5	41	17.9	65.3	140	143
5	85	20.0832	0	M	0	1	40	15	705	60	70	88	199	5	21	36	37.8	100	100	13	16	2.9	2.9	18	20	1.1	1.1	1.2	1.6	111	115	140	182	26.4	33.7	8.5	11.2	1.8	3.9	102	181	3.1	4.3	24.4	32.6	14	15.6	137	143
4	85	2.1306	0	F	1	2	56	14	4020	56	109	75	161	9	63	35.3	37.9	74	100	13	13	3.3	3.5	23	25	0.4	0.7	1.1	1.2	105	110	89	110	24	32.4	7.9	10.3	0.9	1.2	209	257	2.7	5	29.2	59.8	13.5	13.8	139	142
5	85	1.667	0	F	1	3	94	3	3090	63	88	87	152	12	27	36.7	37.6	96	100	11	17	2.2	2.2	16	18	0.3	0.3	0.7	1.1	105	113	91	102	28.1	33	8.9	10.9	1	1.4	337	388	4.1	4.9	29.7	29.7	13.2	13.2	133	138
11	85	1.1383	1	M	1	2	116	14	220	79	178	62	126	9	34	35.2	36.9	83	100	24	34	2.1	2.1	6	10	0.5	0.5	2.2	3	104	116	142	181	38	46	12.6	14.4	4.6	8.6	119	279	4.2	5.3	51.2	66	12.8	13.8	140	143
7	85	3.7737	0	M	1	2	83	15	800	67	111	94	137	16	28	33.8	37.3	96	100	19	29	3.8	3.8	15	20	1.6	1.7	1.6	2.4	101	114	41	120	34.2	40.3	11.1	12.5	2.8	14.1	313	332	4	5.3	34.6	61.8	16.5	25.4	136	143
6	85	32.5671	0	F	0	2	52	15	3083	63	102	76	125	8	31	35.3	37.5	94	100	17	20	3.5	3.6	20	21	0.3	0.3	1.3	1.6	98	117	97	204	26	41.4	8.6	14.4	1.3	4.9	94	285	3.6	8.6	23	150	12.6	16	130	139
5	85	3.8873	0	M	1	0	32	15	1835	97	134	102	159	15	21	36.4	37.8	91	100	13	16	3.4	3.4	24	28	0.5	0.5	0.9	0.9	104	108	140	239	33.5	42.1	11.8	14.3	2.5	3.9	124	164	3.3	3.9	24.8	42.2	12.2	13.8	141	144
8	85	2.9747	0	M	1	2	44	15	1138	97	123	63	116	12	25	37.2	37.7	97	100	13	24	3.3	3.3	18	22	0.7	0.7	0.9	1.5	108	118	116	234	28.9	38.7	9.7	12.5	2.8	2.8	220	275	2.8	4.5	50.6	150	14.9	100	146	147
13	85	3.7402	1	M	1	3	117	3	2120	75	105	77	121	11	35	35.6	37.1	80	100	13	16	3.6	3.6	22	25	0.8	0.8	1.9	2.4	98	105	78	253	25	29.8	8.4	9.8	1.11	2.2	252	288	4.2	5.3	25.9	43.2	15	28.8	133	136
2	85	39.7886	0	M	1	2	55	15	1996	101	119	97	172	19	36	36.3	38.3	87	99	14	14	3.1	3.1	34	35	0.6	0.6	1.5	1.6	93	97	185	256	36.6	38.3	12.7	13.1	1.1	1.1	295	307	3.8	5.2	26.5	26.5	13.6	13.6	137	140
12	86	8.425	0	M	1	2	71	15	579	68	97	76	130	13	26	36.7	39.3	88	100	13	21	2.7	2.7	12	18	9.2	12.7	1.9	2.2	105	116	90	104	23.8	34.6	7.7	10.1	1.7	2.4	77	153	3.3	4.9	37.5	44.8	18.7	22.2	139	141
1	86	1.0759	1	F	1	2	80	15	567	27	152	39	140	15	31	35.9	37.9	90	100	11	15	2.3	2.3	24	32	0.2	0.2	0.4	0.6	100	113	60	263	28.6	37	8.7	12.2	2.3	3	359	502	4.6	5.3	23.9	23.9	12.6	12.6	140	143
6	86	2.6297	0	M	0	2	55	15	493	60	62	93	120	11	24	35	35.9	93	99	18	23	3.6	3.6	18	23	1	1.3	4.1	4.4	103	105	116	141	26.6	33	8.9	10.6	1.5	1.9	116	150	4.9	5.7	36	43.3	20.2	77.7	138	140
5	86	24.4719	0	M	1	1	31	15	1058	73	107	90	134	10	21	36.9	38.2	100	100	9	10	2.9	3	25	26	1.4	2.1	1	1.4	107	111	122	240	23.5	28	7.9	9.6	2	2	138	163	4	4.3	43.1	150	21.1	24.3	138	142
9	86	11.437	1	F	1	1	67	15	1168	51	91	116	142	20	27	34.4	36.8	91	96	12	14	1.6	1.8	28	28	2.4	2.8	1.4	1.5	109	109	85	148	35.4	39	12.6	13.3	1.1	1.2	98	109	3.8	4.2	24.3	26.4	12.5	14.3	145	147
7	86	9.4668	0	M	1	2	57	15	1484	75	114	93	157	13	25	36.4	37.7	73	100	14	19	3	3	17	21	0.6	0.6	1.7	2	110	114	127	162	25.7	29.2	8.3	9.7	1.5	5.2	104	137	3.7	4.9	26.8	37.9	16.7	19	141	145
1	86	1.8867	1	F	1	2	54	13	1189	70	140	120	179	16	31	36.7	39.3	94	100	15	16	2.5	2.5	21	22	0.2	0.3	0.7	0.7	105	106	207	225	32.5	36	10.8	12	1.9	1.9	352	353	3.8	3.9	38.3	40.4	17.4	17.5	138	139
6	86	13.9637	1	F	1	2	48	15	1715	49	103	56	149	14	26	37.1	38	92	100	9	9	2.4	2.4	30	30	0.2	0.2	0.5	0.5	101	101	185	296	28.7	30.2	9	9.9	0.98	1.9	232	237	3.2	4.2	43.4	60.1	21.1	22	137	137
2	86	3.887	0	F	1	2	61	15	1153	72	143	82	130	19	42	36.3	37.6	92	99	14	17	2.7	2.7	17	20	0.3	0.3	1.2	1.6	111	114	96	124	24	29.5	8	9.9	0.7	2.4	179	223	4.2	4.9	27.5	27.5	12.6	12.6	141	144
7	86	3.7447	0	F	0	2	74	14	738	74	160	50	157	14	27	36	37.7	87	100	14	17	2.9	2.9	14	16	0.5	0.5	1.5	1.6	113	117	161	221	28.5	33.3	9.6	11.3	1.4	1.4	149	175	4.1	4.1	31	127.6	18.1	19.2	140	143
11	86	0.9661	1	M	0	3	116	3	225	34	113	60	161	12	48	36.1	38.1	71	100	16	16	3.2	3.2	25	25	0.5	0.5	0.9	0.9	108	108	114	334	40.3	40.3	13.6	13.6	1.8	3.7	393	393	4.8	5.1	27.4	27.4	13.2	13.2	144	144
10	86	12.7625	0	M	1	2	69	15	591	44	107	63	132	12	28	37.7	39.9	77	100	15	22	3.2	3.2	19	23	1.3	1.3	2.1	2.7	107	109	105	170	30.8	38.3	10.8	12.9	1.7	2.3	159	198	4.2	5.5	43	150	21.9	31.1	142	143
8	86	15.702	1	M	1	2	68	15	1691	85	110	68	155	14	35	36.5	38.2	92	100	15	18	2.3	2.3	18	20	0.7	1	2.4	2.7	104	116	126	198	29.1	32	9.3	10.7	1.5	2.6	251	261	3.8	4.3	31.5	37.3	13.3	14.3	132	140
2	86	16.5872	1	F	1	2	31	15	2104	64	107	84	166	14	37	36.4	39.7	99	100	15	23	3.7	3.7	19	24	0.6	0.6	0.9	1.1	100	101	141	213	30.3	32.4	10.2	11.5	2.2	2.2	276	366	3.8	4.1	35.5	35.5	21.4	27.5	136	138
6	86	2.91	1	F	0	3	61	10	1860	87	116	77	107	17	29	36.7	37.9	92	99	9	12	3	3	20	28	0.3	0.3	0.9	1.1	92	104	110	1217	31.7	38	8.7	12.7	1.3	2.2	141	189	2.4	3.7	28.8	45.3	13.8	15	119	138
11	86	3.1219	0	F	1	3	95	3	1624	78	122	78	166	12	24	35.5	37.4	100	100	13	15	2.7	2.9	16	18	0.3	1.6	0.3	0.5	114	120	103	166	31.9	34.7	10.7	11	1.1	5.2	120	152	2.6	6	28.2	28.2	13.4	13.4	139	146
8	86	2.2757	0	F	1	2	45	15	852	69	86	82	141	12	24	35.6	36.7	97	100	15	17	2.6	2.8	21	22	3.6	4.9	1.5	1.7	109	114	70	86	30.4	34.6	9.9	11.4	1.7	2.1	74	106	3.8	4.1	45.2	47.9	19	19.7	144	148
6	86	1.33	1	M	1	2	59	15	0	66	87	58	102	6	27	36.4	39.4	96	100	25	30	3.2	3.2	18	22	0.6	0.6	9.8	11	98	102	96	217	29	32.3	9.7	10.6	7.5	9	142	242	4.7	6.5	30.5	30.5	14.5	14.5	136	144
7	86	4.3098	0	F	1	2	80	9	725	49	88	123	178	12	27	35.9	37	99	100	12	16	3.5	3.8	18	23	0.6	0.6	1.9	2.5	107	111	87	168	24.5	27.1	8.8	9.6	1.8	1.8	131	157	4.7	5.4	29.7	67.8	13.9	14.7	136	140
9	87	2.251	1	F	1	2	59	15	771	93	122	90	159	13	38	36.3	38	90	100	18	24	2.7	2.7	14	19	0.8	0.8	1.1	2.1	113	119	137	165	44.6	47.2	15.1	15.7	2.9	5.1	135	212	3.7	5.6	25.8	25.9	18.1	19.1	145	150
8	87	1.2535	1	F	1	2	76	14	119	69	95	78	135	18	35	35.3	37.7	77	100	19	23	3	3	12	16	0.5	0.8	2.1	2.7	109	116	127	151	35.2	41.8	11.3	12.9	2.3	4.6	141	167	4.8	7.1	50.4	79.6	19.8	20	138	144
7	87	26.7293	0	M	1	2	85	15	1715	93	124	88	135	16	23	35.8	36.9	100	100	16	19	1.9	2	14	15	2.7	3.4	1.3	1.5	101	107	51	99	25	30.9	8.2	10.4	3.5	4.6	173	248	3.6	4.9	41.4	42.4	15.2	15.3	130	134
5	87	16.3497	0	F	1	3	71	13	333	82	139	57	162	14	42	35.1	37.7	92	100	12	17	2.6	2.6	21	25	0.3	0.3	0.7	0.8	105	115	106	149	30.5	35.6	10.4	12.9	0.8	1.6	195	224	2.9	3.8	35	52.9	13.2	14.4	143	146
3	87	2.6343	0	F	1	2	44	13	796	65	115	103	165	11	27	36.6	37.4	97	100	17	17	3.5	3.5	19	19	1.4	1.4	0.7	0.9	104	110	80	85	37.9	44	12.6	14.7	1.5	3.1	225	262	4.2	6.2	30.4	36.5	17.4	23	139	142
4	87	1.5709	0	F	1	2	33	13	1676	66	111	125	167	11	22	35.9	37	94	100	12	16	3.7	3.7	24	26	0.3	0.3	0.8	0.8	103	110	88	155	22.3	32.5	7.6	11	0.6	1.1	217	379	3.5	4.5	27.7	28.5	12.7	13.8	140	142
4	87	4.1778	1	F	1	2	50	15	1470	94	138	74	207	12	40	38.2	38.6	84	99	12	17	2.6	2.6	25	30	0.3	0.3	0.8	0.9	99	108	199	302	27.1	32	9	10.6	4	4	388	388	2.9	8	32.4	32.4	12.6	12.6	136	147
18	87	28.8108	0	F	1	2	124	15	150	83	127	77	124	12	26	35.1	37.4	65	100	16	19	1.8	1.8	16	23	17.5	18.7	2.4	3	94	106	88	266	25.7	30.3	9	10.5	3.5	5.7	24	86	3.9	5	29.8	59.3	14.3	15.9	131	140
13	87	5.9195	0	M	1	2	78	15	1408	70	96	81	179	10	29	35.9	36.7	95	100	14	20	2.6	2.6	15	16	0.7	1.6	2.1	2.5	106	109	170	294	19.2	30.1	6.6	10.5	1.6	8.3	25	67	3.5	4	25.8	28.6	13.2	13.6	134	138
12	87	45.8186	0	F	1	2	95	15	1042	59	103	78	179	14	30	33.2	37.6	95	100	13	16	2.1	2.2	16	19	1.7	2	2	2.8	110	114	78	227	26	35	8.6	11.6	2.1	6.7	128	198	3.7	4.5	30.9	37.8	12	13.8	134	142
5	87	2.1007	0	M	1	2	31	15	2640	60	81	90	165	16	32	36.3	36.5	94	99	14	21	4.3	4.3	19	23	1	1	2.2	2.4	104	106	83	138	27.5	34.1	9.9	12	0.9	2.3	168	223	3.5	4.8	53.7	53.7	13.6	13.6	139	139
0	87	5.5217	0	F	1	1	36	15	2255	57	99	116	179	12	42	36.2	38.1	95	100	8	16	3.3	3.3	37	42	0.8	0.8	0.7	0.7	95	99	118	238	35	35.9	12.5	12.7	2	2	160	167	2.6	4.6	25.8	25.8	13.1	13.1	143	147
15	87	16.2036	1	M	1	2	97	15	482	68	91	82	136	17	34	36.4	37.5	94	98	20	24	1.5	1.5	12	13	11.6	14.5	4.2	5.1	110	113	90	121	26.7	33.5	8.9	11.3	1.7	1.7	222	290	4.1	4.6	31.4	36	13.4	13.6	140	142
9	87	4.9989	1	M	0	2	75	8	2395	71	112	71	155	12	20	35	37.2	91	100	12	20	2.2	2.2	22	26	0.5	0.5	1	1.6	101	115	323	362	30.7	40.3	13.7	13.7	4.6	7.5	194	194	2.8	3.7	26.7	26.7	13	13	144	146
9	87	7.6339	0	F	1	2	61	15	708	67	120	80	119	15	22	35.8	37.3	89	98	17	20	2.7	2.7	22	22	0.5	0.5	3.4	4.2	109	111	57	142	32	35	10.6	11.8	0.9	1.31	366	366	5.3	5.8	28.9	28.9	13.3	13.3	143	146
1	87	7.1477	0	F	0	2	41	15	1363	64	112	75	148	16	30	35.7	36.6	96	100	9	10	2.7	2.7	25	28	0.4	0.4	0.6	0.7	100	105	88	101	29.5	31.4	10	10.6	1.1	2.2	241	245	3.4	4.3	26.5	26.5	13.9	13.9	134	135
10	87	6.371	1	F	1	2	71	15	236	67	86	83	228	10	26	36.3	37.4	20	100	27	31	3.1	3.1	10	18	0.3	0.9	5.3	5.8	84	98	87	496	25.1	39	7.8	13.1	12.8	12.8	89	177	3.7	6.2	31.7	72.9	19.4	63.3	128	135
6	88	2.8096	1	M	1	2	49	15	706	67	94	82	163	11	29	34.6	37.5	92	100	13	20	2.9	2.9	19	23	0.6	0.6	0.6	0.7	97	108	83	227	37.1	37.2	11.6	11.8	1.5	3.7	426	434	3.5	4.8	39.1	39.1	13.1	13.1	138	141
6	88	2.0501	1	F	1	3	72	11	685	81	107	91	130	13	30	36.7	37.7	90	100	13	15	3.8	3.8	30	38	2.2	2.2	0.9	1.1	98	107	120	252	30.9	32.9	9.2	10.4	1.5	3.4	184	195	2.5	4.3	32.6	43.2	16.8	23.4	146	149
5	88	14.8104	0	M	1	2	65	15	1390	87	120	97	148	8	38	36	37.8	99	100	11	13	3.5	3.5	26	32	0.2	0.2	2.8	4.3	116	122	88	267	25.9	32.1	8.3	10.8	1	1.3	129	192	4.2	4.7	26.9	26.9	15.2	15.2	150	157
3	88	4.6855	1	F	1	1	62	15	575	32	61	89	138	10	18	35.7	37.1	95	100	13	14	3.9	3.9	32	36	0.9	0.9	2	2.1	98	100	152	177	28.5	29.7	9.6	9.6	0.7	1.1	276	276	4.4	4.6	31.7	36.7	31.3	39	142	142
1	88	5.8363	0	F	1	2	46	15	1077	88	119	76	151	14	23	36	37.8	97	100	10	14	3.4	3.4	23	29	0.3	0.3	0.5	0.9	101	112	127	192	31.3	43.3	10.5	14.5	2.5	7.5	240	255	3.4	4.2	25.3	39.3	13.2	15.8	139	145
3	88	0.8903	0	F	0	2	57	13	1385	69	126	103	145	13	29	36.4	37.1	100	100	13	19	3.5	3.5	18	19	0.3	0.3	1	1.4	102	111	89	134	27.3	30	9	9.7	2.8	2.8	192	208	4.5	4.6	26.8	30.9	20.9	21.3	135	137
16	88	3.4181	1	F	0	2	69	14	1373	94	108	62	116	13	39	35.2	36.4	88	99	13	18	2.5	2.7	17	23	1.1	2.6	1.4	2.1	94	103	131	173	21.9	31.9	7.2	10.8	1.2	1.7	19	47	3	3.7	28.7	33.2	13.1	15.1	130	135
6	88	6.245	0	M	0	0	50	15	820	60	154	111	176	1	20	36.9	37.2	92	100	9	14	2.1	2.1	17	19	0.6	0.6	0.7	0.9	101	110	135	229	31.2	40	10.2	13.3	1.7	1.7	171	204	3.4	5	30.8	33.9	13.8	14.4	131	138
5	88	3.3275	1	M	1	2	59	14	530	69	89	93	159	18	36	36.2	37	91	97	16	17	3.1	3.1	22	23	0.9	0.9	3.9	4.2	100	104	138	262	35.1	38.6	12.2	13.6	1.5	1.9	232	237	4.3	4.4	35.8	35.8	16.1	16.1	135	139
3	88	3.7608	0	F	1	1	51	15	754	58	90	93	185	7	21	35.8	37.8	73	100	16	19	2.5	2.6	15	16	0.4	0.5	2	2.2	104	111	88	176	22.8	24.9	7.9	8.5	0.6	7	211	215	3.6	4.8	27.3	32.5	11.8	12.7	132	137
7	88	1.6285	1	M	1	2	58	15	728	84	108	88	125	10	24	37.1	38.6	94	100	14	16	2.2	2.2	18	19	1.2	1.2	1.8	2.8	109	110	121	208	26	38	8.5	12.8	1.5	2.4	156	156	4	4.5	45.8	57.1	14.6	15.8	138	141
11	88	0.7527	1	F	1	2	80	15	32	73	129	83	133	11	34	35.6	38.1	79	100	15	28	3.3	3.3	9	14	2.4	3.5	1.3	2.3	105	124	65	136	35.8	45	11.6	14.9	5.9	13.1	118	181	2.7	3.8	29.5	63	18.6	25.7	143	147
8	88	0.4492	1	M	1	2	71	15	25	61	100	60	128	15	22	37.9	37.9	98	100	20	20	3.4	3.4	25	25	1.5	1.5	4.2	4.2	98	98	146	146	30.9	30.9	10.5	10.5	2.3	2.9	115	115	5.6	6	150	150	23.3	23.3	137	137
5	88	4.0832	1	F	1	2	66	15	1010	97	140	85	134	10	26	35.3	37.2	98	100	14	27	2.8	3.1	10	17	0.3	0.4	1.1	2	111	119	89	595	29	31.6	9.2	10.7	6.3	10.4	316	340	3.3	4.2	33.7	33.8	16.4	16.4	141	147
1	88	4.1744	1	M	1	2	36	15	751	79	95	94	143	19	26	37.2	38.1	95	100	14	17	3.3	3.3	22	27	0.5	0.5	0.8	0.8	99	103	141	173	44.8	49.2	14.9	16	2.2	2.2	222	248	3.3	3.8	29.8	112.3	16.2	30.9	137	138
4	89	3.1377	1	F	0	3	55	9	580	70	86	85	141	18	28	35.6	37.1	93	100	14	15	2.5	2.5	19	20	0.3	0.3	1	1.1	116	119	127	134	31.6	37.7	10.4	12.3	1.5	1.5	429	435	3	4	29.3	29.3	16.1	16.1	148	149
7	89	5.4431	0	M	1	1	37	15	3515	76	112	80	144	20	21	36.9	37.8	98	100	14	15	3.2	3.5	21	27	1	1.4	2.1	2.5	106	110	137	229	38	41.1	11.9	13	2.5	2.5	207	271	3.7	4.7	30.4	35.4	25.2	31.6	140	144
7	89	0.697	1	F	1	2	71	15	525	39	104	74	147	19	32	35.7	35.8	86	98	11	16	3.3	3.3	18	21	0.2	0.2	1.2	1.8	101	111	96	225	24.1	28.9	7.4	9.1	1.4	2.8	334	379	4.4	6.5	24.8	24.8	11.8	11.8	132	136
12	89	1.0622	1	F	1	2	66	15	388	53	128	48	240	9	27	35.1	37.9	82	100	12	24	2.3	2.3	10	20	1	1	0.7	1.3	114	119	64	187	25	39	8.2	13.1	2.9	9.1	59	106	3.4	5.6	33.3	46.7	14.5	15.6	137	147
10	89	8.0761	0	M	1	3	94	3	1855	72	102	83	199	14	28	36.3	37.9	96	100	13	14	3.4	4	16	20	1.7	2	0.9	0.9	111	118	97	152	27	32.9	9.2	9.3	1.7	5.1	138	145	3.1	3.7	27	27.8	15.2	17.6	138	148
10	89	2.5395	0	M	1	2	86	15	1978	83	164	70	144	17	32	36.9	37.7	90	100	16	22	2.3	2.9	12	17	0.2	0.3	2	2.7	108	120	94	195	27.1	37.2	8.9	12	1.5	5.7	92	248	3.2	4.7	23.2	28.8	13.2	13.9	138	144
9	89	1.6571	1	M	1	2	108	15	26	75	122	75	154	11	35	34.1	39.4	99	100	19	26	2.9	2.9	14	19	0.9	1.4	2	2.1	106	112	130	406	25.2	31.8	8.6	10.2	1.9	8.5	232	232	3.8	4.7	50.2	130.4	14.8	18.4	137	144
16	89	3.4823	0	F	1	2	103	4	1770	49	89	72	131	12	19	34.8	37.3	87	100	13	35	2.4	4.1	15	16	0.4	0.8	3.6	7.9	114	136	102	195	28.6	45.6	15.2	15.2	1.3	5.2	187	187	3.1	8.9	18.9	24.8	14.1	15.9	151	162
8	89	4.8468	0	F	0	3	61	13	673	91	128	76	124	16	34	35.9	38.6	93	100	13	14	2.7	2.7	29	32	1	1	1.2	1.2	97	99	125	217	29.2	32.9	9.6	10.9	1.2	1.4	332	421	3.9	4.2	25.4	48.5	12.7	13.5	136	138
7	90	2.9371	1	F	1	2	68	15	1108	35	124	76	159	18	34	35.5	38.1	88	100	12	16	1.6	2.5	17	19	0.4	1.1	0.5	0.8	108	117	74	272	22.4	33.3	7.6	10.3	1.8	4	124	254	3.4	4.8	22.4	37.2	12.5	16.4	139	143
8	90	11.5799	1	M	1	2	47	15	761	64	82	82	117	12	22	36.6	39	78	100	17	19	3.2	3.2	22	23	1.4	1.4	2.3	2.3	108	110	93	142	30	35	10.3	11.7	1.2	1.6	134	147	3.9	4.7	38.9	40.8	14.3	15	145	145
4	90	4.164	0	M	1	2	39	15	496	92	131	98	144	16	30	36.9	38.5	94	100	9	14	3.5	3.5	29	31	1.1	1.1	0.8	0.8	104	110	85	134	36.5	46.4	11.9	15	1.5	1.5	178	221	3.8	4.5	31.8	31.8	13.6	13.6	144	144
14	90	1.0652	1	M	0	3	130	3	354	25	90	45	118	12	26	35.6	36.7	87	100	14	15	2.8	2.8	26	27	0.7	0.8	1.9	2.2	100	105	61	82	27	32.1	9	10.5	1	1.4	100	124	4.5	5	44.2	68	24.2	60.4	137	140
3	90	7.9256	0	M	1	2	44	15	1675	65	103	83	152	7	41	37.2	38.1	98	100	9	16	2.2	3.7	19	24	0.7	1.1	0.9	1.5	104	119	68	147	34.1	47.6	12.2	16.8	1.2	1.2	162	208	2.4	4.4	24.2	26.3	11.8	12.8	139	145
5	90	1.8177	1	M	0	2	30	14	2093	70	81	95	124	13	33	36	36.8	85	99	15	17	3.7	3.7	27	28	1.7	1.7	1.8	1.9	97	101	111	128	37.1	42.8	13.4	15.1	2.4	2.4	149	192	3.7	4	28.6	31.9	14.2	14.9	138	141
8	90	9.5078	0	F	0	2	73	15	1015	63	117	55	159	14	33	36.6	37.7	97	100	18	20	2.9	2.9	8	18	0.3	0.3	1.2	1.5	100	106	238	662	21	30.4	6.9	9.9	1.9	6.4	453	569	3.2	3.7	35.3	150	16.4	18.3	125	138
5	90	1.8253	0	F	1	2	38	13	2625	73	86	117	153	13	26	35.7	36.8	83	96	10	11	3.6	3.6	40	43	0.5	0.5	1.4	1.5	95	99	124	144	31.2	33	10.3	10.6	1	1	174	179	3.3	3.8	28.9	74.7	13.1	14.5	143	146
8	90	3.5735	0	M	1	2	66	15	631	53	160	72	155	17	33	37.5	39.4	94	100	12	16	3.6	3.6	16	23	0.3	0.5	0.7	1.2	105	119	83	175	32.2	42.2	10.6	14.9	1.4	2.9	198	302	3.6	4.4	25.5	46.3	12.3	18.9	139	144
12	90	0.6273	1	F	1	2	101	15	20	96	122	54	167	16	30	33.7	35.8	95	95	20	21	2.1	2.1	11	20	0.3	0.5	1.9	2.5	113	119	145	198	27.4	31	7.9	10.2	4.4	7.1	292	365	4.5	5.2	44.8	50.3	19.8	22.1	146	148
6	90	8.7167	0	F	1	1	53	15	1057	60	81	91	133	1	20	34.7	37.9	97	100	13	16	2.5	2.5	19	28	0.1	0.2	1.7	2.3	103	113	100	157	31	38.2	9.8	12.3	0.7	1.2	174	263	4.5	5.7	29.1	52	11	13	141	142
7	90	15.306	1	F	1	2	73	15	1110	85	119	76	271	18	36	36.2	37.8	94	100	14	19	2.1	2.1	12	18	0.4	0.4	2	3.6	130	136	69	327	25.4	31.8	7.9	10	1.3	2.6	177	217	3.7	5.7	38.5	41.6	16.3	19.4	157	161
6	90	4.1059	0	M	1	2	43	14	3330	64	90	96	166	14	23	36.7	39.1	94	100	11	16	3.7	3.7	20	31	0.8	0.8	1.8	2	101	108	139	273	34.6	51.2	11.6	17	2.2	2.8	164	212	3.8	4.4	26.3	30.1	11.4	13.3	139	144
5	90	16.1906	1	M	1	3	48	13	1102	75	124	81	121	16	31	35.9	37.1	91	100	12	18	3	3	28	33	0.7	0.7	0.7	1.2	100	108	107	146	29.7	31.7	9.4	10.1	1.1	1.7	185	209	4.2	6.8	30	30	19.2	19.2	140	146
2	90	1.1479	0	F	0	2	45	15	910	81	108	99	151	15	28	36.6	37.7	98	100	12	28	4.4	4.4	15	17	0.3	0.3	1.3	1.9	106	121	97	157	28.1	52.1	9.4	16.3	0.8	6.6	160	365	3.5	5.5	34.8	36.2	13.9	14.1	143	146
10	90	7.1679	1	M	1	1	52	15	1180	60	95	59	133	18	20	35.7	36.9	95	100	17	19	3.5	3.5	20	22	0.3	0.3	2.6	3.1	102	105	81	144	37.4	39.8	12.7	13.4	2	2.5	113	155	4.6	5.8	22.1	29.4	13.5	16.2	135	137
6	90	3.1408	0	M	1	2	45	15	1195	44	74	77	171	14	22	36.1	36.7	95	100	10	19	4.2	4.2	24	27	1	1	0.7	1.1	98	113	127	334	29.9	37	10.4	12.7	1.3	3.4	170	235	3.3	3.8	22.1	25.9	12.8	12.9	139	144
5	90	9.7588	0	M	1	2	36	15	948	49	95	80	152	13	33	35.8	38.6	96	100	11	13	3.2	3.2	30	31	0.9	0.9	0.6	0.9	98	102	89	125	32.2	42.4	11.7	14.7	0.8	1.1	161	203	3.8	4.4	32.1	84.5	15.3	72.1	138	139
1	90	0.7787	0	M	0	0	24	15	2780	63	74	128	160	10	21	36.8	37.1	96	100	11	14	4	4	27	27	0.3	0.3	1	1.2	105	107	120	141	21.1	39.3	7.1	13.2	2	2	152	236	4.1	6.8	31.7	35.6	17.9	28	139	141
9	90	2.709	1	F	1	2	73	7	2905	72	139	72	124	8	21	35.7	36.7	77	99	17	17	1.5	1.5	14	22	0.4	0.4	0.4	0.6	102	117	67	188	32.8	38.9	10	11.8	7.7	8.1	382	477	1.8	4.7	35	37.5	13.7	14.9	134	144
3	90	1.7409	0	M	0	2	54	13	660	54	86	127	207	10	23	36.1	36.6	95	100	14	18	3.7	3.7	20	24	0.2	0.2	1.8	2.5	105	113	18	132	32.6	39	11.3	13	1.2	3.7	264	299	4.4	7.9	24.2	24.2	12	12	139	146
2	90	10.4686	0	F	1	2	35	15	576	88	137	86	180	16	24	37.4	38.9	98	100	16	16	3.3	3.3	19	21	0.9	0.9	1.1	1.2	102	106	165	218	39.5	39.5	13.4	13.4	1.2	1.4	256	256	4.2	4.4	42.7	125.3	19.7	20.2	135	137
5	90	2.6532	0	F	0	3	51	13	2115	65	65	87	151	18	43	35.2	37.1	91	100	12	15	2	2.6	17	33	0.4	0.4	0.4	1.5	99	120	127	152	32.1	37.4	10.3	12	1.1	1.1	198	218	3	4.6	33.9	110.3	12.4	14.9	142	146
11	90	1.1593	1	M	1	3	86	6	1185	107	149	58	124	14	25	37.2	38.6	70	97	12	21	3.5	3.5	21	25	0.8	0.8	1.5	1.9	101	113	168	176	30.7	43	10	13.6	3	7.5	191	285	3.9	4.5	26.1	66.6	17.3	18.7	142	142
3	90	1.0113	0	F	1	2	67	14	1220	85	119	61	142	13	28	36.1	37.4	91	100	13	21	4	4	23	30	0.4	0.4	1.4	1.6	98	103	150	245	29	37	9.8	11.9	2.7	2.7	203	267	4.9	5.9	22.9	22.9	13.2	13.2	136	139
11	90	2.2114	1	M	1	3	101	11	624	49	108	68	145	17	40	33.7	37.3	84	100	17	19	3	3	11	19	0.5	0.5	2.2	2.6	104	115	64	153	29	38	9.7	12.9	1.6	2.1	183	326	3.7	4.6	35.8	35.8	14.4	14.4	135	140
6	90	12.1857	0	M	1	1	44	15	1070	68	135	90	156	10	20	35.9	37.8	14	100	12	28	4	4	15	21	0.6	0.6	1.1	1.6	101	112	85	184	29.3	36.8	10	12.2	0.9	15.2	143	186	3.3	4.6	42.2	65.2	13.7	13.7	139	141
5	90	5.3421	0	F	0	1	51	14	840	80	108	101	164	13	30	35.8	38.3	94	100	13	17	3.2	3.2	21	24	0.3	0.3	0.9	1.2	106	112	128	243	32.1	33.7	11	11.6	1	4.3	248	290	3.6	3.7	30.9	30.9	14.1	14.1	140	145
11	90	8.6232	0	F	1	3	94	8	2640	62	104	97	165	17	26	33.2	37.7	96	100	11	19	2.3	2.3	12	23	0.2	0.5	1.8	3.5	114	132	71	614	25.4	32.9	8.9	10.4	2.4	5.1	194	221	3	4.6	36.7	37.7	15	16.3	145	157
4	90	4.8796	1	M	1	2	61	14	1390	88	110	87	132	21	32	35.9	38.9	94	100	13	13	2.9	2.9	20	22	0.6	0.6	1.3	1.4	103	106	25	166	25.6	26.6	8.4	8.8	2.8	3.6	114	116	3.4	3.7	39.4	39.4	13.7	13.7	132	138
10	90	7.9922	1	M	1	2	97	14	166	76	113	15	122	22	24	34.6	36.9	93	99	17	26	1.8	1.8	5	16	0.3	0.3	2.3	2.5	110	112	148	173	25.8	32.3	8.3	9.7	1.6	4.6	185	310	3.5	4.7	35.7	35.7	15.1	15.1	137	139
11	90	0.9563	1	M	0	3	111	3	419	61	74	89	110	7	27	35.6	37.2	73	95	11	15	3.2	3.2	31	32	0.9	0.9	1.7	1.9	103	107	96	214	25	31.9	8.3	10.2	0.8	1.7	192	244	5.1	6	37.5	42.3	14.4	15.3	143	144
1	90	2.0241	0	M	1	2	73	15	1237	72	143	65	174	13	33	29.6	37.2	94	100	12	13	2.1	2.1	18	19	0.1	0.1	1	1.1	112	117	107	147	31	34	10.4	11.1	0.9	1.6	183	226	2.5	4.6	23.4	27.3	12.5	13.2	141	144
12	90	8.0411	1	F	1	3	92	9	389	50	83	68	159	11	24	33.6	38.3	93	100	13	14	2.7	2.7	20	26	0.3	0.3	1.3	1.7	89	98	107	152	24	27.8	8	9.1	0.8	2.1	211	225	4.4	5.7	46.6	56.1	24.2	27.5	121	127
8	90	0.3832	1	F	1	2	107	15	75	70	170	36	161	12	33	35.6	35.6	80	100	14	19	1.7	1.7	18	27	0.4	0.4	1.2	1.9	110	119	159	163	26.6	26.6	7.8	7.8	1.4	1.7	261	261	3.6	7.1	30.9	30.9	14.7	14.7	147	151
6	90	2.2061	0	F	1	2	48	15	2784	79	104	89	150	15	29	37.6	38.1	97	100	13	16	3.7	3.7	26	31	1.2	1.2	0.7	1	96	98	105	216	38	45.6	12.9	14.9	1.2	1.5	353	418	3.6	4.4	34.4	49.6	17.7	20.2	136	138
7	90	3.2033	0	F	0	2	79	6	480	73	102	103	135	20	24	37.1	37.6	93	98	15	19	3	3	26	30	0.8	0.8	3.4	3.5	121	124	145	215	40	50.8	12.1	15.7	3.2	3.2	263	394	3.4	4.2	20.5	22.5	13.4	13.8	158	166
2	90	2.1203	0	F	0	2	49	13	1835	76	107	121	162	18	39	36.7	37.7	91	100	12	22	3.5	3.6	13	17	0.3	0.3	1.5	1.6	116	121	115	195	24.2	30.4	7.9	9.9	1.1	2.1	226	299	5.2	5.9	24.1	24.7	12.1	13	143	146
10	90	2.9305	1	M	1	3	91	13	4548	81	165	66	133	13	34	34.2	36.9	74	100	17	25	2.7	2.7	9	22	0.3	0.3	1.6	3	92	112	157	371	27.3	32	9.6	10.8	2	3.9	354	459	4.5	5.1	27.8	150	12	13.8	129	141
3	90	1.8439	0	M	0	2	57	15	689	97	111	88	153	20	34	35.4	36.8	91	98	15	21	3.7	3.7	23	23	0.6	0.6	2.5	2.8	95	102	151	164	35.3	42.2	11.7	13.9	7.5	7.5	265	329	4	5.1	27.2	27.2	13.5	13.5	135	137
7	90	6.9063	0	M	1	1	61	15	2574	48	83	67	152	11	17	35.7	36.9	91	100	18	19	3.3	3.3	17	19	0.2	0.2	1.5	1.5	104	109	122	343	27.7	35	9.6	11.7	2.5	2.5	227	227	4.3	5	81.3	118.3	12.9	13.3	136	141
7	90	2.6209	1	M	1	1	39	15	662	60	72	108	136	15	24	36.6	38.2	95	100	16	17	3.4	3.4	18	19	0.3	0.3	4.6	4.9	111	114	151	160	28.6	34.8	9.2	10.8	0.7	0.9	209	304	4.5	5.2	26.9	26.9	13.8	13.8	140	143
8	90	0.8396	1	F	1	2	83	15	635	50	121	57	172	14	28	35	37.1	91	100	19	29	1.5	2	7	14	0.3	0.3	1	1.4	103	112	85	241	23.4	37	6.8	12.2	6	17.3	255	397	4.5	7	49.8	143	17.4	32.9	130	139
7	90	2.0773	1	F	1	1	59	15	477	42	222	110	210	14	27	37.8	39.1	98	100	13	15	3.2	3.2	20	23	1.1	1.1	1	1.1	103	105	141	205	35.5	36.7	11.9	12.5	2.2	2.7	117	125	3.9	4.8	29.1	29.1	16.6	16.6	135	136
7	90	1.6753	1	M	1	3	82	10	250	56	87	82	119	5	38	36.4	37.7	89	100	25	25	3.1	3.1	17	17	0.8	0.8	2.9	2.9	97	99	262	263	31.7	32	10.3	10.5	8.3	9.3	227	227	4.7	5.1	26.7	26.7	14.5	14.5	134	134
3	90	3.3641	0	F	0	3	73	12	1472	53	79	93	173	19	38	35.4	36.6	95	100	14	15	3	3.2	34	35	0.6	0.7	1	1	89	91	100	182	25.8	27.8	8.8	8.9	1.7	1.9	333	414	4.7	5.1	27.5	40	13.6	14.1	132	135
12	90	9.7236	0	M	1	3	100	13	219	75	110	74	168	19	29	36.6	37.2	77	100	14	23	3.4	3.4	11	18	0.7	0.7	2.1	2.5	108	114	51	246	27.3	36.4	9.4	11.9	1.7	6.8	278	404	2.6	4.7	28	30.3	14.5	15.3	139	143
8	90	6.9613	0	M	1	2	99	15	344	70	70	77	120	14	31	34.7	36.9	88	100	25	36	2.6	2.8	10	17	1	1.1	6.4	7.6	96	101	96	204	22.6	32.1	7.5	9.9	1.5	5.2	267	372	3.5	5.8	40	56.6	23.1	87.5	132	140
6	90	2.16	1	F	0	2	76	6	485	91	119	131	171	23	35	35.9	37.4	94	100	12	15	2.9	2.9	25	28	0.5	0.6	0.4	0.6	110	111	78	166	27.6	28.7	9.1	9.5	3.7	3.7	347	378	3.9	6.1	30.7	34.7	13.7	13.8	144	147
3	90	5.522	1	F	1	1	54	15	1001	67	104	86	145	11	19	34.6	39.9	98	100	19	24	2.6	3.3	14	17	0.7	0.8	2.7	2.9	106	107	141	184	23	29.4	7.7	10.5	1.5	2.1	241	346	3.9	4.9	31.9	31.9	12.4	12.8	138	140
5	90	2.9216	0	M	1	2	35	15	3360	59	91	54	152	11	44	35.6	37.3	78	100	12	14	2.9	3.9	27	35	0.2	0.5	1.2	1.4	97	105	100	160	33.1	39.8	11	12.5	1.6	1.6	257	287	4.2	4.8	26.3	27.7	13	13.8	139	141
5	90	0.6554	1	F	1	2	68	15	122	115	135	81	128	20	37	36.6	37.2	63	99	14	19	2.6	2.6	15	16	0.2	0.2	1.3	1.3	113	117	108	198	24.3	30.5	6.9	8.8	3.2	6.9	235	337	4.2	4.8	28.2	32.9	13.9	14.9	140	143
13	90	5.5726	0	F	0	3	106	4	486	88	136	67	170	17	40	35.4	37.5	90	100	21	29	2.7	2.7	8	13	0.4	0.4	1.3	1.8	107	123	116	230	35.6	39.5	11.7	13.7	4.3	10.1	182	234	4.1	4.6	32	41.7	14.1	17	143	145
9	90	4.8055	0	F	1	2	61	15	3430	55	107	71	152	16	23	35.6	36.7	64	100	15	19	3.1	3.1	26	31	0.4	0.4	2.1	3.6	87	102	117	232	30.3	31.5	10.5	10.6	1.3	2	352	352	5.2	8.3	23.6	23.6	11.3	11.3	129	138
10	90	0.6505	1	F	0	3	77	8	19	73	82	54	113	18	31	36.7	36.7	58	100	10	10	2.5	2.5	26	26	0.3	0.3	0.7	0.7	115	115	133	133	23.8	23.8	7.1	7.1	1.7	1.7	210	210	3.3	3.3	34.1	37.3	13.6	14.1	148	148
7	90	4.0412	0	M	0	3	85	6	918	60	75	92	114	16	32	36	37.3	90	99	11	18	3.2	3.2	22	24	0.6	0.6	1.8	2.6	127	137	76	705	39.9	45.5	12.9	14.6	1.1	2.4	144	175	3.2	6.6	24.1	24.7	16	16.4	157	174
9	90	2.8934	1	M	0	3	58	7	1142	71	107	63	127	15	34	36.4	37.4	60	99	12	14	3	3	22	23	0.4	0.4	1.1	1.2	108	109	98	115	33.4	40.2	10.9	13.1	2.2	2.2	61	133	3.7	3.8	35.8	59.7	15.1	15.7	139	141
13	90	0.9828	1	M	1	2	87	15	4	20	70	55	149	15	27	35	36.9	12	76	27	30	2.8	3.5	9	17	0.8	1.2	4.8	5.4	106	112	117	290	38	41.9	11.9	13.2	8	12	213	250	4.5	7.2	28.7	28.7	14	14	142	148
6	90	7.5156	1	F	0	3	90	10	890	60	99	88	130	12	25	33.9	36.1	90	100	9	11	2.2	2.2	28	31	0.6	0.6	1.3	1.6	112	113	81	163	23.6	32.7	8	10.2	0.9	0.9	183	238	3.9	4.3	34.1	34.1	13.2	13.2	145	150
11	90	6.8472	1	F	1	2	101	15	811	90	123	50	144	25	39	35.1	36.9	84	100	15	25	2.3	2.3	12	14	0.2	0.2	2.1	3	114	128	92	253	24.4	36	8.3	12.2	2.7	6.7	120	240	4.2	7.1	30	96.6	12.7	19.5	145	154
10	90	2.1893	1	F	1	3	96	9	712	66	90	62	148	14	35	34.4	37.4	92	100	14	15	1.6	2.1	12	16	0.2	0.3	0.5	0.8	110	112	61	218	32.3	40.6	11.2	13.5	2.1	3.8	366	459	3	4.2	29.2	150	14.2	19.5	135	138
5	90	4.7736	1	M	1	2	56	15	671	72	109	86	133	21	40	35.9	37.3	92	100	10	17	2.2	2.2	20	24	0.4	0.6	0.9	1.4	114	123	112	147	24.5	33.5	7.5	10	0.7	2.4	314	437	3.7	6.2	29.1	29.1	12.3	12.3	147	153
12	90	12.1229	1	M	1	2	89	15	189	71	118	65	126	7	32	36.6	38	2	100	20	30	3.5	3.5	12	19	0.6	0.6	1.8	3.3	93	98	43	416	36.2	39.8	11.8	12.8	2.5	15.7	308	350	4.1	6	25.4	25.4	13.1	13.1	128	132
10	90	7.4469	0	M	1	2	60	15	1220	53	78	85	125	13	25	35.1	37	96	100	13	16	2.3	2.3	14	16	0.6	0.6	1.7	3.3	130	134	151	254	28.5	31.9	9.2	9.7	1.5	4.1	115	143	3.4	3.5	40.9	60.1	16.2	18.6	155	159
4	90	28.7357	0	F	1	2	54	15	1203	59	125	62	167	8	26	35.7	36.9	95	100	9	14	2.8	2.9	25	31	0.4	0.4	0.8	1	92	100	107	126	32.7	37.1	11	12.3	0.7	1.3	196	234	3.5	4.3	28	150	14	15.8	127	134
6	90	6.8007	0	F	1	2	61	15	293	68	84	94	123	6	23	35.8	37.5	97	100	15	15	2	2.5	23	23	0.3	0.4	2	2.4	111	113	124	235	27.9	29.9	9.8	9.8	1.9	1.9	331	331	3.2	5.9	23.7	23.7	13.7	13.7	141	146
6	90	1.897	0	M	0	3	56	10	874	65	120	92	174	17	32	36.1	36.9	94	100	16	17	4.4	4.4	25	27	3.3	3.3	0.8	0.9	99	102	110	142	28.2	35.4	9.9	11.9	2.9	2.9	126	153	3.8	4.8	32.4	35.1	16.2	20.2	138	140
[truncated: 4 more columns]
