# Supplementary material for: Development and validation of a nomogram to predict the mortality risk in elderly patients with ARF
Source: PeerJ. 2021 Mar 9;9:e11016. doi: 10.7717/peerj.11016 (PMC7953875; doi:10.7717/peerj.11016)
Supplement: Supplemental Information 2 [file peerj-09-11016-s002.csv]

sofa	age	los	expire_flag_day30	gender	mech_vent	qsofa	apsiii	mingcs	urineoutput	heartrate_min	heartrate_max	sysbp_min	sysbp_max	resprate_min	resprate_max	tempc_min	tempc_max	spo2_min	spo2_max	aniongap_min	aniongap_max	albumin_min	albumin_max	bicarbonate_min	bicarbonate_max	bilirubin_min	bilirubin_max	creatinine_min	creatinine_max	chloride_min	chloride_max	glucose_min	glucose_max	hematocrit_min	hematocrit_max	hemoglobin_min	hemoglobin_max	lactate_min	lactate_max	platelet_min	platelet_max	potassium_min	potassium_max	ptt_min	ptt_max	pt_min	pt_max	sodium_min	sodium_max
8	60	2.616	0	F	1	3	85	9	1515	89	125	95	117	12	28	36.5	37.9	97	100	14	17	2.6	2.6	13	15	0.6	0.6	1.1	1.6	124	130	185	561	29.2	37.9	9.6	12.6	2.5	3.6	229	516	2.6	4.1	24.3	24.3	16	16	149	158
9	60	20.9014	0	M	1	1	40	15	1115	50	80	110	149	12	26	35.6	37.1	92	100	15	20	3.7	3.7	17	29	0.7	0.8	1.6	1.8	103	108	150	366	34.2	39.7	11.6	13.5	0.8	1.9	164	252	3.5	4.6	31.6	32.4	13.5	14.1	139	143
6	60	3.1182	0	M	1	2	44	15	650	68	107	83	151	8	23	35.6	36.5	98	100	12	12	2.9	2.9	24	24	3.9	3.9	3	3	104	104	105	105	27.9	27.9	9.3	9.3	1.1	1.1	140	140	4.1	4.1	41.5	43.4	18.3	18.7	136	136
15	60	11.1052	1	M	1	1	115	15	39	115	145	130	141	16	36	35.3	39.7	94	99	26	32	2.3	2.3	12	17	14.1	14.1	3.2	4.6	98	101	61	103	17.8	26.7	6.3	9.5	7.9	11.7	16	37	4.6	5.2	43.5	45.9	19.9	24.7	138	139
10	60	8.4912	0	F	1	2	108	14	4735	68	139	76	199	18	41	35.2	39.2	69	100	12	19	1	2	5	22	0.3	1.6	0.3	0.8	110	132	40	118	26.6	30.6	8.4	9.8	1.6	8.5	37	61	3.5	7	102	150	21.1	22.5	140	150
12	60	22.5475	1	F	1	3	95	3	3295	91	128	94	145	17	35	35.7	38.1	96	100	15	18	3.6	3.8	16	21	0.4	1	0.6	0.8	103	118	64	581	36.3	40.1	12.4	13.6	2.3	7.2	288	347	3.9	4.5	24.2	60	13	14.1	137	148
2	60	4.052	1	F	1	1	44	15	1130	58	118	89	184	6	21	36.1	36.7	100	100	12	18	3.3	3.3	21	23	0.3	0.3	0.4	0.7	106	112	132	253	26.1	31.8	9.1	10.9	1.8	2.7	132	301	3	3.5	21	24	12.3	13.2	140	143
14	60	8.3945	1	M	1	2	111	14	333	98	115	65	123	14	40	36.4	37.1	89	98	20	26	2.2	2.5	10	11	21.2	24.1	2.8	4.2	108	112	98	216	36.1	43	11.6	14.3	3.6	4.9	421	609	5.2	6.1	31.5	39.5	16.4	18.2	133	139
1	60	5.9757	0	F	1	2	26	15	2720	72	100	84	149	14	22	37	37.3	98	100	11	12	3.8	3.8	28	36	0.4	0.4	0.3	0.3	101	105	159	203	27	36.7	8.8	11.6	0.6	0.6	236	338	3.6	4.5	22.4	24.7	12.6	12.9	140	144
11	60	12.0183	0	M	1	2	96	15	360	58	103	64	123	13	25	34.4	37.7	89	99	12	15	2.4	3	15	20	1.2	1.5	1.7	2.1	110	115	50	71	27.6	30.4	8.6	9.4	0.6	1	298	355	3.3	4.3	42	150	17.5	20.6	137	143
13	60	7.9697	1	F	1	3	85	13	50	58	73	63	127	11	28	36.7	37.3	90	100	18	19	4.4	4.4	16	17	3.7	3.9	3.9	4.5	100	100	114	143	27.4	29.5	8.9	9.9	1.4	1.4	90	124	5.5	5.8	40.2	64.7	21.4	25	129	129
6	60	3.7688	0	M	1	3	48	8	1560	80	95	98	148	14	25	37.6	38.7	93	100	10	12	2.4	2.4	29	31	0.3	0.3	0.6	0.6	101	102	118	123	33.5	33.9	10.9	11	0.8	0.8	425	453	4.7	4.7	26	27.1	14.3	14.8	137	138
12	60	6.9546	1	M	1	3	76	4	1425	57	113	95	150	16	34	36.2	36.2	99	100	12	38	3.1	3.6	9	31	0.2	0.3	1.1	1.4	93	101	102	439	38.7	46.7	13.5	14.7	1.2	13.4	143	208	3.7	4.6	22.7	63.7	12.7	13.8	135	138
7	60	19.0691	0	M	1	3	33	13	2550	83	100	93	156	19	34	36.2	38.7	90	100	12	13	3.1	3.1	28	28	0.6	0.8	1.3	1.5	104	105	78	89	32.5	33.6	10.6	10.6	0.9	1.2	234	245	4.2	4.8	32.5	36	13.4	14.5	140	141
9	60	5.051	0	F	1	1	54	15	1495	80	114	102	171	9	28	36.3	37.9	90	98	11	13	2.5	2.7	25	26	4.2	4.6	1.4	1.5	104	110	73	322	28.3	38	10.1	12.8	1.3	2.9	108	139	4.2	5.9	29	32.5	16.4	17.7	137	144
5	60	8.8241	0	M	1	2	77	15	160	75	117	100	216	12	24	36.3	37.9	82	99	22	28	3.4	4.1	19	29	0.4	0.4	6.3	11	93	104	54	107	32.4	42	10.9	13.9	1.6	2.6	238	338	3.5	8.8	27.3	28.6	12	12.5	141	142
14	60	0.9775	1	F	1	2	89	15	275	81	132	52	165	15	32	35.7	36.9	54	100	22	32	3.8	3.8	9	19	0.4	1.7	1.7	2.6	104	116	20	258	19.4	35.8	5.7	12.3	9.7	19	68	312	2.5	7.9	37.3	126.3	16.6	36.2	140	148
6	60	14.6386	1	M	1	2	51	14	1470	68	97	97	126	17	51	36.5	38	81	98	12	14	2.3	2.3	22	23	0.9	1	0.6	0.6	102	103	89	94	27.7	29.7	9.5	9.5	1.5	1.5	84	94	3.9	4	25.6	26.5	15	15.4	133	135
4	60	2.9208	0	F	0	2	56	15	1550	73	110	80	127	16	25	36.9	39.4	82	100	4	22	2	4.3	10	46	0.5	0.6	0.3	0.9	82	107	83	942	28.1	42	9.3	14.1	0.9	0.9	104	189	2.3	4.1	22.3	29.8	12.4	15.3	128	135
5	60	6.5548	1	M	1	1	55	15	2745	82	160	103	222	9	33	37	39.6	92	100	12	17	3.8	3.8	26	28	0.5	0.5	1	1.2	102	105	120	130	38	40	12.7	13.6	2	3.2	147	193	3.9	4.5	29.9	29.9	19.9	23	140	141
12	60	3.0363	0	F	1	3	99	5	661	113	131	92	141	16	29	36.5	38.3	99	100	15	18	3.1	3.4	20	21	3.1	4.1	1.7	1.8	107	107	99	113	24	29.4	8.2	10.3	3	3.2	108	156	4.8	5.5	45	59	20.3	22.1	137	140
2	60	1.1013	1	M	0	2	51	14	2780	90	122	88	133	12	29	35.9	37.6	92	99	9	14	2.3	2.3	20	28	0.6	0.6	0.3	0.4	95	101	72	334	30.2	30.8	10.2	10.2	2	2	188	197	3.9	4.5	39.3	40.5	11.1	11.6	125	130
9	60	1.9425	0	M	0	1	70	14	2580	69	104	77	146	11	21	35.5	36.8	87	100	10	12	2.3	2.6	15	21	3.3	5.5	1.1	1.3	104	112	56	113	21.3	31.8	7.1	10.4	1.1	1.1	148	186	5	5.7	34.5	35.8	17.5	17.7	131	133
2	60	2.1347	0	M	1	2	34	12	1250	73	99	114	167	8	23	36.6	37.4	93	100	12	16	3.5	3.5	25	26	0.4	0.4	0.7	0.8	96	101	96	125	26.7	29.2	9.2	9.8	1	1.1	390	478	3.8	4.5	28.4	29.4	15.1	15.2	132	135
4	60	3.5168	0	M	1	2	18	15	3385	81	135	79	165	16	23	36	38.8	89	100	10	14	4.1	4.1	26	27	0.4	0.4	0.8	0.9	101	107	98	136	35	49	11.8	16.2	0.9	1.9	248	306	3.7	7.3	27.6	28.6	13	14.2	135	142
4	60	6.8171	0	F	1	2	42	15	1275	94	104	100	145	19	37	37.2	38.7	93	100	14	15	2.4	2.5	22	23	0.8	0.9	0.9	1	107	108	78	178	22.4	24.8	7.7	8.5	1.4	1.7	365	408	3.4	3.5	32.7	37.2	15.1	15.4	141	141
11	60	15.9514	0	M	1	2	94	3	1505	108	139	80	100	14	21	36.9	37.3	89	100	17	20	3.4	3.4	19	22	1.4	1.6	2.7	3.4	97	98	125	169	40.1	46	13.7	15.2	1.7	1.7	107	130	4.4	5	45.8	114.5	25	28.2	131	133
14	60	2.9963	0	M	1	3	83	9	375	99	133	83	172	14	37	36.3	37	96	100	10	20	2.3	3.2	14	21	3	4	1	1.3	114	122	121	170	32.4	41.3	11.4	13.9	2.5	2.5	69	109	3.7	4.6	31.1	36.4	17	19.8	146	148
14	60	2.4253	0	M	0	2	79	15	357	53	66	75	118	16	28	35.5	36.7	91	100	21	23	2.3	2.7	17	19	6.7	7.5	5.3	5.5	96	98	106	133	35.9	38.8	12.5	13.4	2.4	3.4	48	63	3.7	4	26.1	27.6	14.3	15	132	134
9	60	2.2699	0	M	1	2	17	15	2000	57	71	82	158	16	24	35.7	36.1	92	100	11	15	2.8	3	22	23	0.5	0.6	0.9	1.2	107	115	115	180	32.4	37.2	11	12.5	1	2.5	122	138	3.5	5.4	32.4	49.5	14.8	14.8	139	145
11	60	3.9045	0	F	1	1	66	15	2745	88	119	101	162	23	38	36.6	38.7	91	100	12	15	3	3	31	33	3.1	5.4	0.9	1.9	93	97	195	245	18	24	6.8	9	2.3	2.3	13	53	2.8	4.4	27.5	37.7	16.6	21.5	136	137
6	60	9.8959	0	M	0	2	51	15	1210	105	129	87	142	16	31	35.3	35.7	89	100	26	28	2.8	2.8	16	17	0.5	0.5	9.2	9.7	107	108	213	254	26.6	31	9	9	1.9	1.9	513	543	4.8	6.2	30	30	16.6	16.6	143	147
6	61	2.3976	1	M	1	1	53	15	1655	95	123	118	155	17	27	37.1	38.9	98	100	6	10	2.1	2.2	19	20	2.7	3.9	1.1	1.3	120	125	110	134	22	24.8	7.3	7.7	1.4	2.1	95	116	3.2	4	34.1	36.4	19	19.7	146	147
18	61	2.6455	1	M	1	3	157	3	375	81	118	65	147	7	28	33.6	37.3	87	96	28	39	2	2	5	18	4.4	4.4	3.9	4.5	99	110	83	420	23.3	31	7.3	10.2	5.9	18.3	74	83	3.4	5.5	31.1	41	15	18.3	138	150
11	61	16.8516	0	F	1	3	82	7	922	60	98	97	180	4	27	36.4	37.1	95	99	29	33	3	3	15	17	0.5	0.6	7.5	7.7	96	101	100	173	34	34.1	11.1	11.4	0.5	0.6	286	330	3.8	6.3	24.2	24.4	13.4	13.8	138	140
1	61	0.7693	0	M	1	2	10	15	1930	61	85	93	152	14	23	36.3	37.2	94	100	18	21	4	4	24	24	0.3	0.3	0.7	0.9	105	108	97	110	42.5	48	15.8	16	4.1	4.1	275	275	3	3.8	26	26	11.2	11.2	146	151
16	61	3.7988	1	M	1	2	105	15	110	77	111	73	122	17	27	35.4	36.6	89	98	22	24	3.8	3.8	16	17	30.7	36.6	2.7	3	100	104	112	203	20.9	27.8	6.9	9.6	2.9	4.8	180	226	4.4	4.7	34.4	38.5	20.6	22.2	135	138
6	61	8.7436	0	M	1	2	44	14	1567	64	101	97	127	14	31	35.7	36.9	89	99	12	13	2.9	2.9	32	32	0.7	0.7	1.1	1.2	97	100	96	190	41.9	44	13.8	14	1.8	2.6	187	233	4.6	4.7	28.3	28.3	15.2	15.2	136	140
4	61	15.0362	0	F	1	1	30	15	1350	78	99	96	209	15	21	37.4	38.3	99	100	12	13	2.3	2.3	18	19	2.8	2.9	0.6	0.6	112	115	82	133	26.3	29.3	8.7	9.4	0.9	1.3	109	178	3.8	4.2	29.1	29.7	13	13.3	138	143
10	61	20.1848	0	F	1	3	66	7	4680	48	92	87	129	11	23	35.1	38.1	100	100	7	12	2.2	2.5	18	22	1.9	2.5	0.4	0.6	105	124	87	129	26.8	28.1	9.2	9.8	1.6	1.6	54	82	3.2	5.6	33.9	39.6	16.4	20	131	146
3	61	11.9055	0	M	1	1	43	15	1262	89	112	101	157	12	53	36.3	37.2	94	100	7	15	3.1	3.1	28	36	0.3	0.3	0.8	0.8	102	102	104	161	55.9	58.8	17.5	18	1.4	1.6	160	166	3.8	5.4	28.1	30	13.8	14.4	140	141
7	61	5.5784	1	M	1	2	96	3	2110	43	126	147	198	24	31	35.1	35.1	93	100	17	17	3.8	3.8	16	18	0.4	0.4	0.8	1.4	99	105	150	436	37.9	44.4	13	15.4	2.1	6.9	210	350	3.6	4.5	34.8	61.3	13.2	16.8	131	134
1	61	19.3935	0	M	1	2	31	15	1510	82	107	96	150	13	27	37.3	38	92	98	12	14	3.3	3.9	27	28	0.7	0.9	0.8	1.1	113	116	73	88	30.2	30.5	9.5	9.8	0.7	1.8	362	376	3.3	3.8	29	29.9	16.1	16.5	150	153
18	61	4.7155	1	M	1	3	131	13	175	65	89	81	117	16	33	35.6	37.2	92	100	19	27	2.4	2.5	11	15	6.3	8.2	2	3.4	99	107	55	69	31.8	42	10.2	13.1	7	10.1	20	32	3.8	6.7	45.7	78.7	20	39.8	130	139
7	61	8.9681	0	M	1	2	90	15	3830	77	150	90	222	10	50	35.2	40.4	87	100	13	24	2.6	2.6	17	24	2.1	2.1	1.7	2.1	92	111	106	411	31.3	37.7	10.4	12.8	1.6	4.6	113	168	3.6	4.5	20.2	24.1	15.1	16.9	132	141
3	61	3.1113	0	F	0	1	31	15	6425	80	113	121	170	16	28	35.6	37.2	98	100	17	21	4.2	4.2	24	30	0.7	0.7	1.1	1.3	100	101	120	240	36.3	37.2	11.6	11.7	2.2	2.5	149	150	3.7	4.2	30.6	31.3	28.2	34.7	141	144
4	61	5.2615	1	M	0	2	50	15	640	80	104	73	94	21	40	36.6	37.7	85	96	16	22	3.6	4	21	22	0.5	0.6	1.3	1.8	95	101	112	115	25.8	33	9	10.9	2.5	2.5	67	83	3.8	5.3	28.7	30.8	12.6	13.4	133	135
3	61	3.5481	0	M	0	2	59	15	3205	94	148	73	127	16	27	36.1	38.3	87	100	15	17	3.3	3.3	18	20	0.5	0.5	1.9	2.6	104	108	147	213	23.9	25.2	8	8.5	1.4	1.8	186	214	4.1	4.9	23	82.3	13.3	14.1	135	137
6	61	1.5887	0	M	0	3	44	13	2280	59	82	99	150	16	25	35.6	37.3	91	99	12	14	3.3	3.4	23	27	0.9	1	2.3	2.6	104	108	113	155	29	30.6	10.1	10.7	1	1.7	76	89	4.4	5	24.5	26.2	15.8	16.1	139	142
3	61	3.6618	0	M	1	3	28	13	1505	91	119	70	140	17	26	36.9	38.1	92	100	11	20	3.4	3.4	25	29	1	1.4	0.5	0.7	102	108	98	113	33.1	35.5	11	12.3	2	2	162	192	2.6	3.2	23.9	24.8	11.6	11.8	144	146
5	61	10.4827	0	M	1	2	44	15	1440	103	140	86	158	14	25	36.2	38.3	94	100	11	14	2.3	2.3	26	30	0.3	0.3	0.5	0.5	97	105	100	158	26.5	32.3	8.8	10.4	1.1	1.3	439	466	3.6	4.3	25.8	25.8	12.4	12.4	136	138
4	61	19.1758	0	F	1	1	49	15	1820	50	97	106	151	6	33	35.9	36.4	91	99	12	14	3	3	27	29	0.5	0.5	2.9	2.9	107	108	182	204	28.4	31.1	9.7	9.9	0.7	0.7	125	139	3.3	3.6	26.8	27.9	14	14.9	145	145
17	61	7.7487	0	M	1	3	127	5	175	59	94	54	157	18	28	35	36.7	83	100	15	25	1.8	2.9	15	27	0.4	0.6	2.6	2.9	96	105	52	429	32.7	46	10.6	14.5	4.6	13.4	134	277	3.1	4.1	26.3	150	13.6	36.8	133	141
6	61	4.3091	0	M	1	2	53	15	1695	76	95	89	128	11	36	36.9	37.7	90	100	13	25	3.4	3.4	17	25	0.4	0.7	1.7	2.6	96	101	169	356	39.1	47.9	12.9	15.4	1.6	9.6	418	506	3.8	5.6	34.8	86.6	13.9	23.5	131	135
4	61	7.7532	0	M	0	2	49	15	2000	87	114	81	124	11	29	35.2	35.8	92	100	15	23	3.4	3.4	18	24	1.4	1.4	2.6	3	100	102	86	122	39.3	45.9	12.6	14	1.6	3.9	204	284	3.9	5.4	36.2	63.2	30.5	36.8	136	139
9	61	24.5959	0	M	1	2	90	15	709	119	143	63	131	16	30	35.8	38	81	100	11	18	1.7	2.7	17	23	0.5	1.1	1.2	2.2	105	114	117	155	28.7	49.6	9.5	16.1	3.2	6.3	160	399	3.4	4	19.2	61.9	13	20	134	143
8	61	6.7029	0	M	1	3	95	3	1963	87	131	68	149	9	27	35	36.8	89	100	12	15	4.3	4.3	27	38	0.8	0.8	0.7	0.9	64	81	97	121	40.9	40.9	14.4	14.4	0.5	4	159	159	4.6	7.2	32.7	32.7	11.8	11.8	109	119
7	61	0.9971	1	M	1	3	53	7	2530	66	98	74	118	12	25	35.7	37.8	47	100	12	17	3.7	3.7	18	29	0.7	0.8	1	1.1	97	100	98	367	34.4	38.3	11	12.8	1.3	3	187	209	4.2	5.4	27.3	29.2	18	19.1	126	134
10	61	2.3981	0	M	1	2	52	15	1385	85	112	87	132	5	30	37.4	39.4	97	100	17	22	4.7	4.7	17	22	0.5	0.7	1.3	2.4	101	111	81	183	39.9	42.8	13	14	2.2	4.6	76	140	3.6	4.4	25.1	34.8	12.2	18.8	141	144
10	61	14.6432	0	M	1	2	68	15	1361	55	114	69	175	11	30	35.7	37.3	75	99	17	19	4.1	4.1	21	22	0.7	1	1.4	2.4	101	103	128	361	41.4	42.3	13.8	14.4	1.6	1.6	202	223	3.9	4.2	22.4	24.2	12.4	13.5	137	138
2	61	3.7131	0	M	1	1	25	15	2770	85	103	115	148	18	24	36.9	38.3	94	98	12	20	3.4	4.1	27	37	0.4	0.5	0.9	1.1	85	99	136	634	40.2	45.7	14.4	16.4	1.3	1.5	248	273	2.5	3.8	29.5	29.9	28.5	37.9	128	139
3	61	14.8665	0	M	1	2	44	8	2010	70	90	125	155	7	30	35.2	36.4	82	100	10	13	3.6	3.6	26	32	0.3	0.3	0.7	1.1	96	103	129	174	29.1	38.7	10.5	13.3	1.8	2	316	386	3.8	4.5	20.8	24.9	12.7	13.8	134	137
7	61	8.8089	0	M	1	2	60	15	1285	87	122	78	120	19	28	34.7	37.7	93	100	9	19	2.4	2.4	17	19	1.1	1.1	1	1.1	102	110	126	254	30.8	38	10.4	12.8	1.9	8	116	149	4.3	5.9	23.9	38.6	13.8	16	131	140
1	61	2.6042	0	M	0	1	21	14	2135	85	110	127	179	15	32	36.7	37.6	90	97	13	23	3.8	3.8	25	32	0.3	0.3	0.6	0.8	101	105	91	132	32.9	37.6	11.6	13.4	5.2	5.5	255	440	3.4	8.4	31.4	31.4	13.4	13.4	138	145
7	62	1.4593	0	F	0	2	55	10	3065	64	98	110	194	9	23	35.9	37.4	87	98	12	15	4	4	24	31	0.3	0.3	1	1.1	93	100	94	149	29.6	31.3	10.2	10.6	0.6	0.7	148	162	4.1	5.5	36.7	36.7	13.6	13.6	132	136
5	62	26.7823	1	F	1	2	39	15	1040	82	105	89	132	18	42	36.4	37.4	82	100	12	14	2.6	2.6	26	26	0.4	0.4	0.7	0.8	102	102	124	155	25.6	29.5	9.4	9.8	0.8	0.9	339	358	4.5	5.8	27.6	30.7	13.5	13.9	135	136
6	62	1.6766	0	M	1	2	50	14	1500	80	95	91	126	7	23	35.9	38.2	94	100	11	15	3.9	3.9	22	25	0.6	1.2	1.2	1.5	100	105	110	126	10.3	21.8	3.3	7.3	1.1	1.1	78	85	3.7	4	33.7	37.1	14.4	15.1	134	138
6	62	12.8966	1	M	1	3	36	13	2015	62	116	76	159	14	33	36.9	38.4	86	100	11	14	2.9	2.9	22	28	0.5	0.5	1	1	102	106	108	118	29.1	35.9	9.7	12.2	1.1	1.2	125	180	3.4	4.1	30.3	33.8	12.6	13.5	138	138
10	62	15.1153	1	F	1	2	59	15	1840	82	100	75	122	16	34	36.3	38.3	87	98	11	13	2.3	2.3	29	31	1.6	1.6	0.7	1	98	100	101	142	26.6	27.9	8.6	9.2	1.2	1.4	60	88	3.8	4.1	30.9	30.9	18.5	18.5	136	138
8	62	32.3974	0	M	1	2	72	15	610	74	93	85	139	12	28	36.6	37.4	88	98	6	9	2.2	2.2	19	22	13.3	20.4	1.6	1.7	92	95	73	84	21.1	27.5	7.5	9.8	1.4	1.4	62	77	4.5	4.7	40.7	49.6	20.2	28.1	117	118
8	62	7.8822	0	M	1	2	62	15	1570	42	151	74	199	12	62	36.1	37.5	66	100	11	13	3.3	3.3	22	24	1.2	1.3	0.6	0.8	104	114	78	210	27.7	41	10.1	14.9	1.4	3.8	81	94	3.6	5.7	33.8	150	14.2	15.4	134	142
4	62	8.6296	0	M	1	2	42	15	3890	95	128	93	158	18	34	36.8	39.4	93	98	13	17	2.8	2.8	21	23	0.2	0.4	1	1.1	110	116	117	180	29.5	34.3	9.4	10.4	1.1	1.8	500	524	3.3	4.5	33.2	35	14.3	15	143	150
5	62	2.2633	1	F	1	2	78	3	1674	71	82	104	153	13	35	37.3	40.2	96	100	17	17	3.9	3.9	23	23	0.4	0.4	0.7	0.7	93	101	107	130	31.5	34	10.1	11.4	0.9	1	643	668	2.7	3	20.9	21.1	13	13.3	128	138
10	62	3.0702	1	M	1	2	73	15	1875	2	151	42	182	10	38	35.6	37.7	75	100	14	30	4.4	4.4	24	30	0.3	0.4	1.6	3.4	94	104	173	430	35.6	47	12.2	15.5	2.7	12.3	281	404	3	4.1	41.1	50.1	12.4	12.8	142	146
2	62	2.3391	0	F	1	1	27	15	1108	80	125	99	150	14	20	37.1	38.4	97	100	13	15	2.9	2.9	22	26	0.2	0.3	0.8	1.2	106	109	113	154	30.5	35.1	10.4	11.9	0.9	1.4	309	443	3.1	4	24.7	24.9	12.1	13.4	141	142
12	62	22.266	1	F	1	2	109	15	110	39	80	75	184	9	29	33.9	37.8	86	100	16	17	3.6	3.6	15	27	0.2	0.2	2.7	3.8	97	114	103	186	25.2	31.1	9	11.4	1	2.2	123	177	3.5	5	26.4	29.2	13.4	13.9	135	142
15	62	6.3122	1	M	1	3	102	4	3390	63	169	62	136	18	34	36.4	37.7	86	99	14	26	3.5	3.5	12	24	0.4	0.4	3.8	4.5	101	107	90	373	36	39	12	13	1.5	6.7	157	202	4.3	6.8	27.5	82.4	13	14.3	130	140
4	62	2.9805	0	F	1	1	49	15	1474	105	141	104	166	8	26	36.8	37.8	94	100	16	19	3.7	3.7	19	23	0.3	0.5	1	1.4	103	106	167	370	32	37	11.1	12.7	1.3	3.2	290	323	3.8	5.1	22.7	22.7	14.4	14.4	134	140
7	62	21.317	1	M	1	1	66	12	1369	86	103	133	174	11	21	35.4	36.4	89	100	15	20	2.4	4.7	19	22	4	4.5	2.6	2.7	87	90	78	90	26.6	31.4	9.1	10.7	1.7	1.7	138	217	5	6.2	36	42.6	18.7	20.7	118	126
5	62	3.7409	0	M	0	2	24	15	2475	81	109	94	115	10	29	36.1	37.8	93	100	11	14	3.4	3.7	23	27	0.9	0.9	0.9	0.9	107	110	110	124	24.4	25.7	8.9	9.5	0.9	0.9	11	19	3	3.2	38	38	17.4	17.4	140	144
16	62	5.0387	1	M	1	2	89	14	261	71	91	73	139	15	27	34.2	36.5	92	100	25	29	3	3	10	19	7	7.5	2.3	2.4	93	101	69	136	22.1	38	8.7	13.8	7.8	8.5	13	59	3.8	5.1	43.7	56.8	18.1	29.2	127	139
7	62	24.2739	0	M	1	2	47	15	1027	83	138	83	131	9	22	36.4	38.6	93	100	13	20	3.1	3.1	19	22	2.2	2.2	1.2	1.3	99	104	129	161	35.1	41.9	12.3	14	1.4	1.4	101	118	3.1	4.5	31.9	33.5	14.8	16.5	130	136
11	62	17.8665	0	M	1	3	99	7	122	86	118	87	148	13	22	35.9	37.5	93	100	19	21	2.3	2.3	21	22	0.4	0.6	4.9	6	96	103	162	278	29.1	32	9.8	11	1	1.4	430	475	4.2	4.8	30.6	31.3	13.9	14.4	133	140
16	62	1.4089	1	M	1	3	142	3	52	76	126	75	179	15	37	36.9	38.8	68	91	17	20	2.6	2.6	22	25	0.4	0.8	3.1	4.6	99	102	166	290	28.9	30.3	9.4	9.8	1	2	168	197	4.2	5	33.3	36.5	12.4	12.9	136	138
11	62	10.0949	0	M	1	3	46	7	2325	67	101	78	150	14	30	35.8	38.2	98	100	10	14	3	3	19	20	0.3	0.4	0.7	0.9	111	117	102	135	30.4	34.5	10.6	11.3	1	1.2	108	119	3.1	4.1	29	150	14.9	15.2	141	145
10	62	2.9383	0	F	1	2	63	14	637	50	111	75	127	16	28	35.7	37.3	93	100	11	18	4.5	4.7	29	38	3.2	3.6	0.8	0.9	88	94	95	176	26.1	28.7	8.8	9.5	4.4	4.4	227	308	3.5	4	50.4	150	13.9	16.6	133	135
5	62	1.1051	0	M	1	3	62	12	2725	62	76	89	118	15	26	35.6	36.1	94	100	10	18	2.6	3.3	15	26	0.3	0.3	1.1	2	107	120	67	109	24.4	34.8	7.4	10.9	1.1	3.1	178	203	2.6	4.7	32.9	81.7	14.3	15.9	144	150
3	62	1.8898	0	F	0	2	51	15	950	57	82	99	160	11	24	35.9	36.7	86	100	14	19	4.3	4.3	26	32	1.6	1.6	1.1	1.2	67	82	95	161	35.1	36.5	12.5	13.3	1.6	1.6	189	202	2	4	28.4	29.6	13.2	13.7	114	122
2	62	41.6163	0	F	1	2	53	15	2370	72	141	69	148	12	31	36.2	37.1	95	100	10	15	2	2	24	25	0.8	0.8	0.2	0.3	113	117	105	142	24.2	34.4	7.8	11.5	1.1	1.6	111	153	2.8	5.1	29.1	29.1	13	13	145	148
1	63	1.9614	0	F	0	1	63	14	700	77	126	108	148	19	36	35.9	36.7	92	100	13	16	3.3	3.3	29	32	0.4	0.4	0.6	0.7	89	93	152	158	27.2	29.3	8.9	9.4	1.5	1.5	236	314	4	5.1	24.2	24.2	12	12	130	134
13	63	9.7795	0	F	1	3	97	8	932	66	104	72	153	11	30	33.6	37.9	89	100	10	15	2.1	2.1	15	19	0.2	0.2	1.8	2.1	115	120	77	266	25.3	30.5	7.9	9.7	1.5	4.5	111	129	5	5.9	31.3	116.5	11.6	12.5	141	144
10	63	0.857	1	F	0	2	120	6	855	110	141	116	148	17	46	37.4	38.9	90	96	18	18	1.9	1.9	20	21	2.8	2.9	1.3	1.4	113	113	73	73	32.7	33.4	10.8	11.2	4.2	4.8	109	121	3.5	3.6	40.1	40.9	21.2	21.4	147	148
1	63	18.7556	0	F	1	2	36	15	1290	60	126	94	188	13	36	36.4	37.7	93	100	10	14	2.7	2.7	22	26	0.4	0.4	0.5	0.8	105	114	107	135	41.8	43.8	13.8	14.5	2	2	319	323	3.2	4.2	24.2	25.2	14.2	14.6	143	144
12	63	7.3384	0	F	1	2	82	15	265	45	92	90	154	17	33	35.6	37.9	87	100	22	27	2.5	2.5	15	20	0.3	1.6	8.1	11.6	99	104	146	178	17.5	25.5	6.4	9.3	1.9	2.7	155	218	4.9	6.2	23.9	25.1	13.5	14.8	136	140
6	63	2.1178	1	M	0	2	68	15	4875	85	124	88	128	18	40	36.8	38.4	81	100	11	19	4	4	21	23	1.1	2.1	0.7	1.1	102	112	110	167	18.7	25.7	6.3	8.5	0.6	2.3	25	59	3.3	7.6	38.4	38.4	19.7	39	138	142
4	63	7.9888	0	F	1	2	41	15	3245	102	125	86	122	20	37	36.3	37.2	92	100	13	15	3.4	3.4	21	25	0.3	0.3	0.8	0.8	96	106	172	200	28	33.3	9.2	11.5	1.4	1.4	154	182	3.5	4.3	35.8	35.8	16.6	16.6	132	136
1	63	1.8606	0	F	0	1	45	15	2595	74	151	108	171	12	32	35.6	37.7	92	100	14	21	3.6	3.6	18	24	0.5	0.5	0.7	1	101	104	78	108	23.1	26.9	8.1	9.4	1.9	1.9	109	159	3.8	4.3	25	25	13.1	13.1	135	138
2	63	7.5317	1	M	1	1	39	15	1885	68	108	109	183	7	31	36.8	37.3	97	100	11	12	2.5	2.5	20	21	0.2	0.2	1.8	1.8	109	110	147	158	26	27	8.9	9.2	0.6	0.6	299	314	4.1	4.2	25.8	25.8	13.4	13.4	137	138
2	63	25.1482	0	M	1	1	41	15	1585	91	111	130	175	20	26	37	38.7	99	100	13	13	4.3	4.3	24	24	0.5	0.5	0.8	0.9	103	105	159	163	41.1	44.9	14	15.4	1.2	1.7	127	145	3.8	4.3	18.8	23.4	13.7	14.9	136	139
3	63	2.2094	0	F	1	2	27	15	860	68	108	82	139	11	25	36.6	37	91	100	8	15	2.7	2.7	29	30	0.4	0.4	0.6	0.6	104	105	70	81	37.9	42.1	12.4	12.9	0.6	0.6	247	265	3.8	4	32.7	34.5	11.3	12.4	138	145
3	63	15.5841	0	M	1	1	27	14	2000	72	90	117	187	15	26	36.8	38.3	96	100	13	21	4.1	4.1	20	26	1.2	1.2	0.9	1.2	97	100	143	151	35.8	39.4	12	13.1	0.9	0.9	206	233	3.5	4.1	29.2	36.4	11.4	12	134	136
5	63	4.4013	1	M	1	2	65	15	1310	78	112	86	162	18	36	35.4	37.6	97	100	15	22	3	3.2	20	22	1.5	2.2	3.7	4.6	123	128	96	367	39.3	41.7	13	14.4	1.8	2	310	375	4.1	4.7	22.8	22.8	12.9	12.9	160	165
7	63	5.5234	0	M	1	1	41	15	2470	70	105	63	135	10	21	35.3	37.9	98	100	14	20	2.7	2.7	16	22	1	1	0.2	1.6	104	133	117	228	15.5	24.6	4.6	8.5	0.9	5.9	34	82	1.2	4.1	28.1	58.6	13.7	23.3	137	144
9	63	2.0834	0	F	0	1	61	14	103	73	90	119	180	16	30	36.8	38.3	85	95	14	18	4.1	4.1	30	32	0.4	0.4	5.4	6.6	94	96	134	195	32.5	32.9	10.8	11.8	0.7	1.4	148	155	4.6	5	23.5	23.5	12.5	12.5	135	139
6	63	7.2417	0	M	1	2	33	15	3365	62	94	87	150	4	28	36.4	38.1	83	100	11	12	3.1	3.1	22	25	0.9	0.9	0.9	1.1	92	101	107	169	21.3	25	8	9.4	2.5	2.5	72	78	2.8	3.7	29	29.2	13.2	13.3	126	131
9	63	11.8993	0	M	1	3	63	8	1370	82	112	95	126	11	23	35.5	36.6	92	100	24	31	3.2	3.2	18	23	1.3	1.3	1.9	2.3	100	107	143	209	22	31.9	7.4	10.5	3	6.8	100	136	4.4	5.3	27.9	27.9	13.1	13.3	143	149
1	63	1.9349	0	M	1	2	54	15	1690	94	116	75	136	15	28	36.8	37.7	96	100	10	13	4	4	30	34	0.4	0.4	0.9	0.9	93	99	95	138	36.5	43.7	12.2	15.1	1.5	1.8	260	327	4.5	6.5	28.9	28.9	14	14	132	135
4	63	12.6697	0	M	1	1	19	15	3170	71	104	89	149	8	21	36.6	37.7	94	99	6	11	3.1	3.1	31	32	0.7	0.7	1	1.1	110	110	123	143	27.2	30	9.4	9.9	1.2	1.2	211	226	4.2	4.5	24.6	26.5	13.7	13.8	144	147
3	63	1.1001	0	F	0	2	37	15	2885	88	103	94	148	17	32	36.3	38.7	92	98	16	16	3	3	24	26	1.3	2.1	0.8	1.1	104	107	110	123	31	31.8	10.6	10.9	1.2	1.2	231	264	3.3	3.3	25	26.9	12.7	12.8	143	144
12	63	1.1383	1	M	1	3	124	3	2709	41	122	76	211	8	27	32.2	33.5	78	100	10	19	2.2	2.4	14	19	0.5	0.8	0.6	0.7	107	120	108	338	44.3	56.2	13.5	17.3	1.7	3.6	187	280	3	4.1	31.6	38.1	14.9	17.6	140	145
2	63	0.7225	1	M	1	1	40	15	2790	75	105	113	131	18	27	36.2	37	94	96	21	22	2.4	2.4	13	17	0.5	0.6	1.2	1.3	100	106	52	70	31.1	36.5	10.1	12.1	4.5	7.5	142	191	5.1	6.9	31	31	15.6	15.6	133	134
15	63	9.4694	1	M	1	2	76	15	1520	71	113	79	126	11	26	35.4	36.3	90	100	14	22	2.8	2.8	8	19	16.9	23.3	1.2	1.6	113	119	107	218	27.6	37.7	8.6	12.5	3.3	4.4	60	116	3.2	5.9	38.6	66.3	17.1	23.8	136	144
5	64	5.077	0	F	1	1	19	15	2515	53	69	102	137	16	30	36.9	37.3	94	100	15	16	3.7	3.7	26	26	1.2	1.9	0.8	0.8	104	106	116	140	34.1	35.2	11.6	11.6	1.2	1.2	181	185	3.3	3.4	29.6	29.6	18.1	18.1	143	144
3	64	1.4884	0	F	1	2	37	15	2460	71	111	99	149	10	29	35.3	36.9	90	100	11	14	3.9	3.9	24	25	0.3	0.3	0.5	0.9	104	109	142	204	33.5	39	11.7	13	1.1	3.1	179	234	3.3	3.7	22.5	22.8	13.4	13.8	141	143
4	64	4.7341	0	F	1	2	58	15	775	73	129	85	215	13	37	36.6	37.8	93	99	10	19	3.3	3.3	20	25	0.8	1	1.3	1.6	99	103	141	284	34.6	39.3	11.4	13.1	1.2	1.9	198	243	3.6	4.5	31.3	33.9	14.4	15.5	134	135
4	64	9.8588	1	M	1	3	64	13	995	120	153	84	137	9	34	36	36.8	92	100	14	19	2.1	2.1	14	21	2	2.3	0.5	1	105	111	109	163	30.7	33.1	10	11.2	1.9	2.7	133	144	3.2	3.7	31.5	32.7	17.4	18	136	140
2	64	2.6869	0	M	1	1	29	14	1755	69	87	107	163	12	23	36	38.1	94	100	12	21	4	4	17	26	0.3	0.3	0.8	1	102	106	110	214	36.3	38.2	12.1	12.9	0.9	6.8	252	317	3.4	4.1	76.6	97.9	12.7	14.3	137	140
7	64	6.9238	0	F	1	3	50	13	824	60	90	70	172	14	24	36.7	38	89	100	14	15	2.6	2.6	22	24	0.3	0.3	2.6	3.1	106	110	106	149	27.7	29	8.3	9.6	0.6	0.9	242	246	4.7	5.3	44.1	55.6	29.4	36.1	141	142
6	64	1.685	0	M	1	2	47	15	1798	60	100	81	138	16	30	34.9	38.4	92	100	9	12	3.4	3.4	24	26	1.1	1.1	1	1.1	105	108	94	167	32.1	34.3	11.1	12.3	0.8	1	198	217	4.1	4.2	25.2	25.2	13.3	13.3	137	139
10	64	5.9293	1	F	1	2	78	15	665	94	160	78	122	14	32	35.5	37.2	93	100	16	25	3.1	3.1	21	25	15.5	16.7	1	1.4	98	98	161	213	25.3	30	8.5	9.9	1.7	8.3	107	107	3.5	4.1	29.4	31.6	18.5	19.3	135	140
5	64	2.0666	0	F	1	3	50	12	1575	86	104	55	172	15	29	35.6	37.9	99	100	15	26	2.7	2.7	11	18	0.6	1.1	0.7	0.8	103	113	123	268	27.1	33.2	9.2	11.7	2	5.1	313	390	3.4	4.6	65.6	150	19.3	21.9	136	141
6	64	15.1102	0	F	1	2	28	15	2530	78	121	78	189	17	32	37.1	39.3	92	100	13	14	3.6	3.6	25	27	1.8	2.3	0.7	0.8	103	105	120	133	42.1	44	13.9	14.7	2	2.1	171	208	3.8	4.2	23.4	23.4	12.8	12.8	139	140
4	64	1.7501	1	F	0	2	74	14	1135	104	124	90	157	16	50	36.4	37.2	84	96	21	27	3.1	3.1	15	16	0.4	0.4	0.3	0.4	96	105	143	306	34	37.3	10.8	11.9	3.9	8.5	50	68	3.7	4.8	20	21.6	11.7	12	133	138
14	64	8.1222	0	M	1	2	96	15	1660	76	123	63	168	10	28	37.1	38.8	95	100	16	19	2.9	3.3	18	21	1.2	2.1	1.9	2.6	99	103	131	244	23.7	25.7	8.2	9.2	0.8	1.3	20	67	4.5	5	30.5	31.8	15	16.5	133	135
14	64	3.1516	1	F	1	2	114	15	246	104	123	69	152	21	36	36.3	38.7	81	100	17	29	1.4	2.4	7	11	0.4	0.9	4.4	5.2	105	115	84	374	27.1	38	9.1	12.8	3.6	8	27	99	4.1	4.6	84.8	150	19	25.1	133	139
4	64	2.2259	0	M	0	2	26	15	3180	63	88	79	143	11	22	35.8	35.8	96	100	10	13	3.6	3.6	19	24	1.7	1.7	0.8	0.9	110	115	100	212	25	39	8.4	12.9	1.3	7	156	191	3.3	6.5	26.1	34.6	14.6	16.5	135	141
6	64	17.1708	0	F	1	2	74	7	654	46	88	135	184	7	31	35.6	36.7	93	100	15	16	4.1	4.1	24	26	0.3	0.3	3.1	3.4	103	108	88	93	35.6	40.5	11.9	13.6	0.8	0.8	203	237	4.9	5	27.7	27.7	11.6	11.6	139	143
19	64	1.7715	1	M	1	3	129	6	210	89	115	75	135	14	27	36.1	38.2	93	100	22	46	3.2	3.2	7	29	6.8	11.4	1.8	3.9	91	113	62	339	30.9	50.6	9.5	15.4	5.9	14.9	47	81	4.9	6.8	39.9	80.1	23	47.2	134	141
7	64	33.7442	0	M	1	2	72	15	2200	39	95	98	150	7	31	35.7	37.7	87	100	13	24	3	3	20	25	1.6	1.6	1.3	1.8	97	106	185	283	27	41.2	8.8	14	1.2	8.7	108	246	4	6.5	25.6	44.5	16.4	19.9	134	141
2	64	3.9554	0	F	1	2	34	11	1590	69	95	105	145	9	31	37.3	38.6	93	100	12	12	2.8	2.8	22	22	1.1	1.1	0.7	0.7	105	105	132	132	25.3	25.3	8.2	8.2	1.2	1.9	407	407	4.1	4.1	25.5	25.5	13	13	135	135
1	64	13.7449	0	F	1	2	46	13	1907	98	123	140	220	21	40	35.7	36.9	90	99	11	16	3.1	3.1	15	20	0.5	0.5	0.4	0.7	112	117	108	125	33.8	36.9	11	12.1	1.1	1.7	368	461	3.1	3.6	27.7	32.2	15.1	19.6	140	144
9	64	2.1584	0	F	0	1	42	14	923	77	95	111	152	7	24	36.6	37.7	95	100	10	13	2.5	2.5	20	23	3.5	3.5	0.7	0.9	105	108	206	298	21	24.7	7	8.1	1	3.3	44	68	4.2	4.6	32.1	34.8	11.4	13.5	131	137
4	64	6.9322	0	F	1	2	42	15	860	70	112	89	153	12	30	35.6	36.6	94	100	7	8	3	3	35	36	0.5	0.5	0.5	0.6	91	92	182	200	27.9	29.9	9.7	10.4	0.9	0.9	336	462	4.3	4.4	26	58.8	14.4	16.3	130	131
21	64	1.4481	1	M	1	3	140	3	55	63	97	61	148	17	30	35.8	38.4	91	99	18	24	2.6	3.2	15	18	3.2	4.5	4.1	4.6	96	101	77	132	29.2	33	10.2	11.3	1.5	1.5	25	34	5	5.7	58.8	103.8	19.4	21.3	131	133
10	64	0.8262	1	M	1	2	72	15	545	81	130	76	124	15	30	33.7	36.8	96	100	21	25	2.6	2.6	14	22	3.9	3.9	1	1.1	92	99	87	138	27.1	30.2	8.7	9.6	6.6	14.8	115	126	4	4.8	33.4	150	18.5	49.1	130	134
1	65	1.942	0	M	0	2	41	15	1162	81	129	77	120	17	29	36.1	37.2	92	98	13	14	3.4	3.4	26	26	1	1	0.8	0.8	98	102	104	110	32.1	32.1	10.7	10.7	0.9	1.1	191	191	4.1	4.3	79.9	150	29.6	29.7	134	137
12	65	6.1066	0	M	1	2	60	15	192	63	85	89	149	14	26	36.6	37	97	100	12	18	3.2	3.2	21	25	1.6	2.4	4	4.3	102	104	87	109	27.3	35.1	8.9	10.7	1.4	1.7	145	193	3.9	4.3	36.1	43.2	16.2	24.5	136	139
8	65	6.2649	0	F	0	2	78	15	320	99	124	82	140	13	40	36.3	38.4	90	99	21	27	2.6	2.6	13	18	1.8	2.3	2.3	4.1	99	108	84	180	35.5	43	13.8	14.3	1.5	2.8	189	227	3.4	4.6	26.7	32.4	15	19.9	135	139
10	65	36.654	0	M	1	3	114	3	1212	59	85	93	195	14	28	33.8	34.1	94	100	8	24	4	4	17	28	0.5	0.5	0.8	1.3	107	113	112	317	37.8	44.2	12.8	14.7	1.6	8.3	120	235	3.2	6.3	20.1	23.8	13.1	13.7	141	145
4	65	9.1933	0	F	1	3	57	13	738	79	126	79	175	10	23	36.1	37.1	92	99	7	12	2.2	2.2	25	28	0.7	0.9	0.5	0.7	108	112	86	235	12.7	34	6.9	11.3	1.1	1.2	298	410	3.6	4.3	24.7	36.6	12.1	12.9	138	142
8	65	4.5707	0	M	1	2	38	9	1830	68	76	111	165	9	22	38.1	38.7	94	100	9	15	3	3.5	25	30	0.3	0.4	1.1	1.4	105	110	159	312	29.2	34.3	10	11.5	1	11	160	217	3.6	4.3	20.3	20.3	12.8	12.8	141	144
7	65	35.6009	0	M	1	2	90	15	760	82	129	78	180	13	38	36.9	39.6	58	98	10	16	2.3	2.6	22	25	0.8	1.1	1.1	1.8	94	106	118	204	35.8	43	11.1	14.3	0.7	3.5	138	176	4.2	5	26.7	31.3	12.2	13	130	135
4	65	3.4412	0	M	0	2	68	14	1331	95	129	73	108	14	26	36.3	36.7	88	100	12	14	2.2	2.2	24	26	0.8	0.8	1.8	2.1	107	110	38	182	29	29.6	9.4	9.6	1.6	1.6	347	475	3.6	4.1	42.7	51	27.4	35.7	141	144
1	65	1.1816	0	F	1	2	35	15	2955	73	114	86	133	11	29	35.4	38.3	91	100	11	14	2.9	3.5	25	30	0.6	0.6	0.8	1.1	103	105	92	180	24.2	30.8	8.2	10.3	1	1	192	230	3.7	3.9	27.8	28.3	16	16.7	138	142
7	65	10.9269	0	M	1	2	46	15	4100	88	102	62	127	15	28	36.2	37.4	90	98	13	16	3.4	3.4	29	29	1	1.5	1.2	1.8	94	98	98	101	9	18.1	3	6.3	1.9	1.9	11	30	3.7	4.3	32.9	33.4	16.2	16.9	135	138
8	65	4.2088	1	M	1	2	67	15	739	69	104	87	129	8	27	35.8	37.2	92	100	17	19	2.6	2.6	15	17	0.2	0.2	3.7	5	108	113	107	214	27	31.8	8.9	10.7	0.6	1.3	317	359	4.4	6.4	27.5	29.9	13.3	13.5	133	138
5	65	4.7689	0	M	1	2	30	15	2146	57	83	80	136	15	34	35.7	37.8	93	100	14	15	2.6	2.6	23	23	1.3	1.3	1.1	1.2	108	109	112	140	31.6	33.9	10.4	11	1.5	1.5	157	161	4	5	59.5	62	15.5	17	141	141
3	65	11.605	0	M	1	2	40	10	4090	64	95	141	186	17	28	36	37.3	96	100	15	18	4.2	4.2	25	30	0.8	0.8	1.2	1.4	98	109	203	360	38.4	40.6	13.9	14.3	2.2	2.2	217	261	3	4.4	22.1	32.5	11.9	14.6	138	146
16	65	0.5335	1	M	1	2	88	15	500	95	129	68	126	23	32	35.1	36.4	92	98	16	31	1.1	1.1	15	22	0.8	2.1	1.6	2	88	117	71	793	26.4	46.7	8.6	15.3	3.8	16.9	14	43	2.7	4.3	36.5	150	12.8	54.3	137	146
8	65	14.4664	0	M	1	2	47	14	2270	65	107	78	139	15	35	35.7	39	90	100	10	16	3.2	3.2	21	29	0.5	1	0.7	0.9	105	107	140	152	33.7	35.9	11.8	12.3	1.7	3	192	213	3.7	4.9	31.5	37.9	12.5	14.5	137	141
8	65	1.5191	0	M	1	2	75	15	330	73	172	82	174	13	26	35.2	37.7	93	100	18	21	2.5	2.5	23	28	0.1	0.1	2.3	5.1	98	107	112	209	25	33	8.2	10.9	1.4	1.4	325	424	4	5.9	22	22	11.9	11.9	138	144
11	65	29.8187	0	M	1	1	77	15	764	59	66	95	129	15	20	35.1	35.7	98	100	24	28	3.1	3.1	13	15	6.2	6.2	6.3	6.9	103	105	186	206	23.8	30.3	9.1	10.4	4.8	5.3	33	85	4.1	4.7	44.3	66.8	22.6	33.6	138	141
8	65	2.8678	1	F	1	2	63	15	1475	63	88	90	162	14	25	36.8	38.2	98	100	13	22	2.3	2.3	16	18	0.3	0.4	2.1	5.2	107	119	139	253	35.6	38.5	11.9	13	2.5	5.3	195	264	4	5.2	37.5	41.4	33.4	37.3	142	145
15	65	15.0644	1	M	1	3	134	6	271	58	94	49	105	14	29	37.2	37.2	89	99	14	18	1.7	3	18	21	0.8	1	1	2.7	100	115	114	336	20	36	6.8	12.4	3.2	7	58	222	3	7.1	30.1	65.7	15.1	31.6	127	139
5	66	1.0949	0	F	0	3	48	13	1895	92	113	93	138	13	27	36.9	37.4	93	100	10	16	3.8	3.8	22	23	0.6	0.6	0.7	1.4	103	114	64	84	24.7	29.5	7.6	9.1	1	2.3	158	262	3.6	4	32.6	34.2	22.7	27.8	136	143
14	66	22.617	1	M	1	2	82	14	135	94	123	61	147	15	33	36.9	38.7	93	100	13	17	2.7	3.2	17	25	1.2	2.4	2.3	4.6	102	107	103	256	35	41.1	11.2	13.8	1.3	3.6	180	213	4.3	5.6	30.7	37.9	15.2	17.3	132	138
10	66	12.596	0	M	1	3	116	3	1873	73	126	73	163	6	31	35.7	36.9	98	100	8	13	1.6	1.6	15	21	0.8	1.1	0.6	1	105	118	85	222	24.9	33	9.4	12.2	3	8.4	65	212	3.8	5.5	42.4	150	15.5	24	132	139
5	66	6.6712	0	M	1	2	68	14	1185	105	127	85	129	13	48	35.6	36.4	82	100	14	20	2.7	3.1	16	19	1.4	2	1.1	1.4	112	114	92	201	44.2	48.2	15.3	16.2	3.7	5.8	193	241	3.5	4.9	27.7	50.1	13.8	20.2	141	145
10	66	1.9286	0	F	1	2	51	15	1655	87	118	77	134	22	34	36.1	37.2	85	100	13	18	2.3	2.5	15	18	5.4	7.2	0.6	1	110	115	66	133	28.2	33.1	9.8	11.2	1.6	3.8	112	166	3.3	4.9	31.2	34.2	16.2	17.2	138	143
5	66	4.9162	0	M	1	2	76	15	1546	76	121	96	143	12	30	36.3	37.3	95	100	10	13	1.8	2	20	22	0.8	1	2.1	2.1	118	120	188	227	37.1	41.7	12	13.6	1.2	1.4	155	189	3.7	4.1	29.6	33.8	17.8	19.1	147	149
3	66	2.7631	0	M	0	2	51	15	1645	83	111	96	134	15	39	36.1	36.9	91	100	13	18	3.5	3.5	22	26	0.3	0.5	1.1	1.3	100	106	97	157	35.5	42.6	11.4	13.3	2.6	2.6	208	225	4.3	4.7	26.9	27.6	11.2	12	136	138
4	66	5.2113	1	M	1	2	45	15	1003	60	140	72	196	12	25	36.2	37.4	95	100	12	13	3.4	3.4	29	34	0.3	0.3	0.4	0.6	96	103	89	126	26.8	34.2	8.4	11.2	0.8	0.8	347	615	4	5.6	34.9	34.9	35.4	35.4	136	141
13	66	3.1634	0	M	1	3	91	6	890	63	103	86	162	13	39	35.3	37.1	77	100	10	16	2.8	3.2	26	31	9.2	11.3	0.9	1.1	95	98	179	235	33.8	37.6	11.5	12.3	1.2	2	126	213	3.7	4.4	28.8	30.2	15.6	16.2	130	135
11	66	19.8502	0	M	1	3	94	7	1126	85	194	93	221	16	61	36.3	37.8	85	100	11	15	2.5	2.8	16	19	0.9	1.2	2.1	2.2	116	118	103	199	39.3	45.3	14.3	15.1	1.1	1.7	190	233	3.6	4.6	32.7	32.7	15.7	15.7	142	146
22	66	0.9638	1	M	1	3	131	9	105	85	112	77	123	12	30	36.3	38.3	69	100	16	20	3.5	3.5	17	25	22.6	25.7	1.8	2.4	93	99	66	107	19.3	29.9	6.5	10.2	4.6	6.4	39	70	4.6	5.4	51	68.8	26.1	36.5	129	131
6	66	13.3846	1	F	1	1	86	14	196	89	103	106	140	12	29	36.2	36.6	96	100	25	26	2.1	2.4	11	14	0.1	0.2	2.4	2.8	99	102	89	146	26.7	27.7	8.4	9	1.6	1.6	592	628	4.6	5.3	44.8	44.8	14.2	14.2	132	134
9	66	6.0676	1	M	1	2	80	14	1365	79	120	87	132	16	29	36.7	38.7	92	99	11	14	1.8	1.8	20	25	0.8	0.8	0.9	1.2	112	113	121	141	26.8	36	9.6	11.9	1.1	1.5	84	94	4.6	4.6	34.3	36.4	24.2	24.7	142	143
3	66	16.9173	1	M	1	2	58	14	2286	84	155	67	154	16	32	36.3	37	93	100	18	18	3.1	3.1	26	26	0.6	0.6	1.3	1.3	96	96	231	231	28.3	28.6	9.9	9.9	2.1	2.2	179	179	3.4	4	70.1	77.6	14.7	14.7	136	136
16	66	1.1948	1	F	1	3	111	7	88	78	103	80	138	14	33	35	36.5	90	99	22	34	2.5	3	5	12	0.3	0.4	7.2	8.5	95	102	114	368	29.8	30.7	9.4	9.9	6.5	10.6	109	164	3.4	7.4	36.4	64.4	15.1	20.9	129	133
9	66	4.2516	1	M	1	2	59	15	2175	68	99	73	153	18	34	37.6	40.3	94	100	11	22	3.2	3.2	19	33	0.1	0.1	0.9	2	91	103	175	349	25.9	25.9	8.6	8.6	1.1	1.9	401	401	2.5	6.3	23.5	23.5	12.4	12.4	130	136
8	66	3.1349	1	M	1	2	77	15	307	54	67	52	127	17	34	34.5	37	87	99	18	22	3.6	3.7	20	22	0.8	1.5	4	4.4	101	106	116	121	27	28.5	9.2	9.4	1.8	2.8	196	243	4.8	5.4	35.8	42	39.2	43.5	135	143
5	66	4.1373	0	F	1	2	32	15	1590	66	89	100	164	16	26	37	38.3	87	100	13	15	3.2	3.6	26	26	0.4	0.6	1.2	1.5	103	104	110	115	33.1	34.3	11.1	11.4	0.7	1.3	207	219	3.9	4	23.6	25.1	13	13.2	138	141
7	66	8.1863	0	M	1	1	45	15	647	69	101	96	145	9	14	35.6	36.4	95	100	12	22	3.5	4	19	22	5	7.3	1.1	1.7	105	109	106	214	25	33.3	8.3	11.7	4.5	8.5	148	205	3.9	5.5	31.1	41.1	13.8	17	136	143
11	66	5.5495	0	M	1	2	51	14	989	74	118	68	150	10	28	37.2	38.2	93	100	14	22	3.4	3.4	18	27	0.5	0.5	2.3	3.2	102	109	141	260	29.6	33.3	9.9	11.3	1.9	3.2	246	259	3.9	7.4	40.2	95.8	14.4	15.2	136	142
1	67	4.8565	0	M	0	2	39	15	4425	84	118	94	181	16	40	36.2	38.5	88	98	14	17	3.4	3.4	21	26	0.6	0.6	0.7	0.9	103	107	190	327	32.7	34.3	10.9	11.5	1.8	1.8	162	173	3.7	4.1	41.3	42	28.9	30.6	139	140
7	67	3.0032	1	M	1	2	58	15	1035	77	100	97	131	10	32	37.1	38.1	95	100	14	22	3.1	3.1	20	22	0.3	0.3	3.6	4.1	117	120	135	206	26.3	34	8.4	10.4	0.8	1.4	224	326	4.7	4.8	33.1	51.9	26.1	106.6	148	155
13	67	28.6798	0	M	1	3	83	11	4740	114	130	74	168	18	32	36.4	38.9	95	100	17	30	2.8	2.9	13	20	0.2	0.3	3.6	6.5	98	109	131	256	24.7	32.2	8.2	10.6	0.9	2.2	271	395	4.2	8.8	32.4	66.7	12.7	13.6	131	140
9	67	14.9701	1	M	1	2	66	15	1715	66	77	93	120	3	26	35.9	38.3	92	99	13	16	2.4	2.4	19	23	0.4	0.4	1.4	2	109	117	89	148	33	36	10.5	12.4	1.6	2.7	149	212	4.5	4.6	33.3	33.3	12.6	12.6	143	144
6	67	3.1077	0	F	1	1	45	15	1870	76	112	93	135	7	20	36.2	37	89	100	11	18	3.6	3.6	31	34	0.2	0.2	2.2	2.3	92	92	117	135	27.9	30.8	8.8	9.3	2.3	2.3	250	295	4.6	4.8	21.1	150	20.4	23.9	132	136
4	67	26.8695	0	F	1	1	63	15	880	53	90	104	140	16	38	37	37.7	86	98	14	14	3	3	27	27	0.4	0.4	0.8	0.9	104	104	355	389	28.4	29.9	9.7	10.3	1.6	1.6	274	289	3.8	4.2	24.1	24.9	12.3	12.4	141	141
15	67	0.6884	1	M	1	2	107	15	100	41	113	24	126	7	31	34.9	35.8	67	100	27	30	2.1	2.1	10	10	5.9	5.9	2.2	2.3	103	104	119	146	24.8	26.7	8.8	9.6	11.1	12.7	94	107	4.7	4.8	63.1	66.7	22.9	23.4	136	138
1	67	7.0972	0	F	1	2	38	15	643	83	112	78	160	17	29	37.7	38.7	93	100	14	16	4.1	4.6	27	28	0.3	0.4	0.7	0.8	103	104	130	149	41	42.7	13.9	14.6	1.3	1.3	261	272	3.8	3.9	22.3	22.3	12.8	12.8	142	142
4	67	7.7198	1	F	1	3	53	12	3215	71	152	71	131	13	39	35.9	38.8	81	100	7	14	2.9	4.1	20	24	1.4	1.4	0.3	0.5	103	115	88	119	27.2	33.2	10.3	11.3	0.7	2.5	172	289	3.3	4	29.4	36.4	14.2	16.4	137	140
7	67	4.0775	1	M	1	2	83	6	2715	74	119	69	151	15	20	36.6	37.2	92	100	13	15	2.9	2.9	23	25	0.3	0.3	1.5	1.7	105	109	87	99	27.2	27.2	8.6	8.6	1.1	1.7	456	456	4.5	5.5	25.2	25.2	14.2	14.2	138	141
10	67	9.9393	0	F	1	2	91	7	315	87	107	110	190	12	33	36.2	37.2	93	99	25	32	3.8	3.8	15	17	2.8	3.4	4.4	6.2	104	106	138	165	28.2	31.1	9.8	10.7	2	2.3	247	296	3.8	4.1	22.2	26.1	15.8	20.2	143	149
6	67	14.7101	0	M	1	2	40	15	1105	70	90	85	140	14	23	36.8	37.7	97	100	13	13	2.7	2.7	31	31	0.7	0.7	2.1	2.1	99	99	105	105	22.9	22.9	7.3	7.3	0.7	1	274	274	3.2	4.3	49.1	49.1	18	18	140	140
11	67	9.0294	0	F	1	1	82	11	18	53	68	124	172	11	19	35.2	36.4	98	100	25	30	4.1	4.5	14	16	8.4	10.6	5.6	6.5	101	106	147	176	25.6	32.3	8.7	11.7	3	3.9	50	123	4.3	5.6	38.6	59.6	18.8	28.3	136	140
13	67	17.6842	1	M	1	3	89	13	1249	74	115	68	158	19	33	35.6	39.1	92	100	16	38	3.1	3.3	6	26	4.4	4.7	2.5	7.8	89	100	48	136	27.6	32.3	10.8	11.6	3.7	7.1	76	150	2.3	3.9	34.1	42.1	15.1	16.1	129	140
1	67	2.1282	0	M	1	1	41	15	855	70	100	100	154	13	21	35.7	36.8	99	100	10	11	3.2	3.2	25	30	0.6	0.6	0.5	0.6	95	99	100	117	25.8	28.3	8.5	10.1	0.6	0.6	373	545	4.1	4.6	27.1	29	12.6	13.7	127	131
10	67	6.1489	0	M	1	2	58	15	2090	58	91	82	167	18	28	33.1	37.8	96	100	14	15	3.4	3.5	20	24	0.4	0.6	2.2	2.7	98	105	91	355	33.4	36.8	11.4	12.4	1.2	3.9	169	231	3.7	4.6	25.9	29.8	13	14.4	133	140
11	67	8.9731	0	F	1	2	81	15	1605	63	105	93	139	14	30	35.6	36.2	98	100	13	21	3.2	3.8	7	16	11.3	14.5	1.2	1.7	109	121	108	247	26	33.1	8.4	10.3	1.2	2.3	81	217	3.7	5.5	44.2	51	29	32.6	133	137
12	67	0.4538	1	M	1	2	90	15	100	35	115	34	134	25	32	35.3	35.8	64	89	23	29	1.8	1.8	10	17	0.5	1.1	1.7	2.3	103	112	111	204	33.4	41	10.4	13.6	7.4	9	287	326	4.5	4.7	42.4	83.5	19.9	24.4	138	143
4	67	4.2183	1	F	1	2	110	3	1097	111	136	106	160	12	36	35.9	36.9	98	100	14	15	1.5	1.5	14	24	0.2	0.2	0.8	1.1	99	110	126	232	30.5	31.6	9.3	9.9	3	3	462	574	3.3	3.9	29.9	30.9	16.6	16.9	134	135
10	67	2.9147	1	M	1	3	111	3	3420	71	137	52	166	13	34	36.6	37.2	92	100	14	24	3.2	3.2	21	25	0.6	0.6	2.8	3.4	102	110	127	229	30.8	38.6	11.1	12.4	1.3	1.4	229	247	3.3	4	28.3	28.3	14.3	14.3	141	145
12	67	4.0166	0	M	1	2	41	15	1577	82	106	79	130	10	22	36.7	37.3	97	99	17	22	2.8	2.8	15	18	1.1	1.9	2.8	3.7	101	106	71	121	19.5	26.9	6.3	8.8	1.7	2.4	8	14	4.2	4.8	22.8	24.7	13.5	13.6	133	136
4	67	6.8731	0	F	1	2	43	15	715	62	108	79	192	12	27	36.2	37.6	91	100	12	16	3.6	3.6	31	32	0.3	0.3	0.9	0.9	99	106	151	188	38.1	43.6	12.2	14.2	0.7	1.1	167	185	3.7	4.3	28.6	29	15.2	15.5	143	145
2	67	13.4965	0	F	1	1	42	15	3255	87	118	61	135	11	20	35.1	37.2	96	100	9	14	2	2	18	24	0.6	0.6	0.2	0.4	108	114	80	164	21	34.9	7	10.3	1.3	2.7	107	132	2.9	4.4	28.4	32.6	14.9	16.3	135	141
6	67	2.6568	1	M	1	2	68	15	4517	49	154	33	234	12	26	35.5	40.9	95	100	15	22	4.4	4.4	22	30	0.4	0.4	1.1	2.4	95	106	150	282	45.1	46.2	15.5	15.9	2.3	4.3	320	326	3.2	4.5	20.7	23.1	12.6	14.2	134	148
5	67	2.4549	0	F	1	1	26	14	2860	78	95	103	168	10	26	35.4	36	85	100	17	20	3.2	3.2	24	27	0.3	0.3	1.4	1.8	101	102	143	144	25.2	28	8.3	9.1	1.1	3.4	437	448	3.3	3.8	70.2	79.9	14.7	14.8	142	142
4	68	12.7299	0	M	1	1	32	15	2760	86	139	104	145	17	29	36.1	36.8	90	100	12	14	3.4	3.4	24	26	0.6	0.7	1.3	1.4	103	106	93	99	41.3	44.1	13.3	14.2	1.1	1.1	139	147	3.5	3.7	27.5	150	13.6	15.8	138	139
5	68	9.7431	0	M	1	2	48	15	2145	82	116	81	182	18	34	36.4	39.4	92	100	11	13	2.1	2.1	23	27	1.4	1.5	0.7	0.9	97	101	45	130	29.5	33.5	10	11.5	1.4	2.1	198	233	3.1	4.4	32.9	36.4	15.5	15.7	130	133
5	68	2.0395	0	M	1	1	27	15	1400	70	93	103	153	9	22	36.3	38.4	95	100	8	12	3.4	3.4	27	32	1.3	1.3	0.7	0.9	99	102	99	156	27.3	29.3	9.4	10	0.7	1.5	225	265	3.3	4.2	38.4	46.6	23.5	27	135	139
12	68	46.2845	0	M	1	3	78	9	534	53	71	87	140	12	24	35.9	37.1	95	100	15	19	4.3	4.5	24	29	4.3	7.1	3.1	3.5	89	94	85	116	27.6	31.3	9.9	11.3	1.3	2.6	78	109	4	4.7	46	78.5	19.2	20.5	128	131
6	68	2.0181	0	M	1	3	31	13	2402	85	112	92	149	14	30	37.4	38	94	100	15	20	4	4	21	28	0.8	0.8	1.3	1.4	102	108	111	137	34.6	34.7	11.6	12	1.1	1.1	329	351	3.9	4.2	47.2	101.3	12.9	13.9	141	144
8	68	1.2261	0	F	0	3	71	3	1605	60	87	86	181	16	23	36.6	37.8	88	100	9	11	3	3.2	28	31	0.4	0.6	0.5	0.6	97	103	123	166	34.2	39	11.4	13.1	1.5	3.3	251	289	3.1	4.3	23.8	41.6	12	13	136	138
8	68	11.2543	1	F	1	3	87	12	291	66	109	64	200	10	30	35.9	37.1	82	98	16	17	2.6	2.6	32	34	0.2	0.3	3.1	3.4	85	86	143	220	29.8	33.2	9.4	11	1.1	1.8	175	204	5.2	6.3	25	25.7	13.1	13.4	128	131
5	68	15.0368	0	M	1	2	32	15	875	65	89	90	136	20	30	37.4	38.7	93	100	11	22	3.1	3.1	20	23	0.5	0.5	0.8	1.1	104	112	82	119	35.5	40.5	12.2	14.5	2.3	2.9	119	213	3.4	5.7	22.9	22.9	13	13	137	140
12	68	13.2751	0	M	1	2	108	15	268	100	152	68	183	5	33	34.7	37.1	76	100	13	20	1.1	1.1	12	19	0.7	0.7	1.3	2.7	110	116	190	308	16.5	30.4	5.9	9.8	2	9.4	80	185	2.9	5.6	50.5	150	16.9	28.4	136	141
8	68	5.6885	0	F	1	2	44	14	1285	72	102	99	163	9	30	36.2	38.1	92	100	15	24	4.2	4.2	23	24	0.4	0.5	0.9	1.5	95	110	125	197	38.1	45.1	12.6	14.5	1	3.8	315	414	4.5	6.4	25	25	13	13	137	144
3	68	39.2592	0	F	1	2	50	9	2420	109	131	108	170	17	35	36.7	38.8	94	100	10	13	2.8	2.8	26	27	1.1	1.1	0.5	0.6	104	108	125	198	22.6	26.1	7.9	9.2	1.3	1.3	155	168	3.3	3.6	30.5	38.6	16.8	18.4	139	143
9	68	22.7504	0	M	1	2	62	14	680	104	135	88	163	14	40	37.7	39.2	88	100	16	23	3.9	3.9	20	29	0.5	0.5	2.5	4	91	98	192	325	26.5	43	9.1	14.2	1.3	2.2	164	197	4.7	5.6	32.5	50.8	14.9	16.3	133	138
9	68	10.3524	0	M	1	3	62	8	853	103	121	89	129	15	25	36.6	38.7	89	100	9	14	2.2	2.2	20	22	0.4	0.5	1	1.1	112	117	87	243	31.2	32.2	10	10.3	1.1	1.1	147	171	3.2	5.2	88.1	99	13.5	14.3	138	145
7	68	6.8222	0	F	1	2	64	9	5480	97	116	118	176	16	27	36.6	37.6	88	98	9	10	3.2	3.2	40	43	0.8	0.8	0.4	0.4	92	96	219	231	29.7	29.7	9.4	9.4	0.9	0.9	234	234	3	3.2	25.1	25.1	14.2	14.2	142	142
8	68	4.291	0	M	1	2	80	15	2310	76	132	70	142	14	29	35.4	39	96	100	13	39	2.2	3.2	5	28	0.2	0.3	3.9	5.4	94	111	109	652	27.7	47	9.6	15.5	2.8	8.7	166	446	2.6	5.2	30.2	38.7	15.4	17.3	142	148
8	68	1.8672	0	M	0	1	69	15	2570	90	103	114	165	14	32	35.9	36.9	92	97	19	20	2.2	2.4	16	20	23.7	24.2	1.2	2.4	96	102	114	129	29.1	31.4	9.8	10.5	4.8	4.8	144	144	3.9	4.5	33.2	42.4	18.9	19.4	127	134
5	68	8.2219	0	F	1	1	52	15	500	82	101	99	141	13	19	36.8	37.6	93	100	17	20	3.9	3.9	19	20	1.6	1.6	4.5	4.7	101	103	87	118	29.1	30	9.8	10.4	0.8	1.1	178	197	4.2	5.2	31.4	31.4	15.9	15.9	133	137
17	68	13.8921	0	M	1	2	83	15	1345	94	120	87	159	13	33	36.1	37.2	93	100	14	18	2.2	2.2	14	20	8.6	13.8	2.2	2.6	104	109	106	172	23	39.4	7.8	13.6	1.3	2.5	14	60	3.1	3.9	26.4	31	13.6	15.4	132	137
1	68	9.8513	0	F	1	1	35	15	2207	74	115	104	167	11	25	36.1	37.6	95	100	9	11	2.4	2.4	30	32	0.3	0.3	0.7	0.7	95	97	81	99	27.2	27.5	9.4	9.5	1	1	380	404	3	3.8	27	27	14.3	14.3	133	134
8	68	6.0411	0	M	1	2	93	15	1135	52	120	60	169	16	35	33.1	36.3	85	100	12	19	3.7	3.7	20	23	0.6	0.6	0.9	1.1	99	103	297	458	38.8	42.2	12.6	13.6	2.6	4.1	126	238	3.3	5.6	24.5	27.3	13.2	14	132	136
4	68	3.0081	0	M	0	2	29	15	3175	71	89	94	129	16	26	35.9	36.3	87	97	13	13	3.2	3.2	17	19	0.2	0.4	1.3	1.6	111	113	106	114	30.7	35.3	10.3	11.1	0.8	0.8	180	261	4.2	4.5	24	28.4	13.1	13.7	138	139
20	68	23.122	0	M	1	3	137	3	525	96	139	73	138	11	40	36.9	39.2	95	100	22	30	2.5	2.5	10	20	3.7	3.9	3.6	3.9	95	107	164	434	37.8	41.5	12.8	13.6	6.2	11.9	20	41	3	3.7	45.7	64.2	21.6	22.7	132	139
12	68	3.5975	0	M	0	2	52	14	3360	74	97	96	150	14	22	36.5	37.4	95	100	11	17	2.9	2.9	10	12	0.5	0.5	2.1	3.7	122	126	82	131	28.5	32.9	9.7	10.7	0.7	0.8	89	93	4.8	6.2	32.8	33.9	12	13.1	138	145
3	68	1.5533	0	F	1	2	16	15	2098	74	97	99	148	14	22	36.8	37.5	93	100	11	12	3.5	3.5	23	30	0.4	0.4	0.7	1	102	107	124	168	31.9	31.9	11.1	11.1	0.8	1.1	224	224	3.7	4.7	21.2	21.2	12.6	12.6	137	139
2	68	2.2916	0	M	0	2	61	15	1890	98	127	85	165	20	30	36.3	37.2	89	100	9	18	2.1	2.8	20	24	0.4	0.7	0.4	0.7	97	113	122	219	25.6	37.5	9	13.8	1.7	4.1	109	229	3.7	5.2	26.4	30.3	14.3	15.7	131	138
11	68	5.1598	1	F	1	2	74	15	354	63	85	67	147	16	27	36.2	36.7	96	100	15	15	3.2	3.2	19	21	5.8	5.9	4.1	4.3	110	113	121	131	30.9	32	10	10.2	1.8	2.1	50	66	3.2	3.6	34.7	34.8	20.1	20.2	142	144
3	68	25.2663	0	F	1	1	39	15	1830	91	119	105	157	11	31	37.1	38.6	87	100	10	15	3.1	3.1	19	20	0.6	1	0.6	1	110	113	105	147	34.6	42.3	11.5	13.6	1.1	2	154	203	3.7	4	27.3	27.3	15	15	137	142
9	68	2.2324	1	F	1	2	58	15	1870	104	114	61	110	14	25	36.6	37.4	97	100	15	17	2.5	3.3	15	18	0.4	1.8	1.2	1.3	97	104	121	279	20	35.2	6.8	11.7	3.2	6.6	159	382	2.9	4.6	49.9	69.3	12.6	21.5	122	132
4	68	2.6186	1	M	1	1	51	15	1935	40	81	88	154	12	21	33.5	38.8	100	100	14	23	3.3	3.3	16	25	0.9	0.9	0.9	1.4	103	120	148	187	21.3	34.9	7.6	12.2	2.5	7.2	54	136	3.1	4.1	25.4	43.1	13.2	19.6	138	155
11	68	19.2946	0	M	1	3	83	7	1208	63	114	78	239	13	31	37.3	38.9	74	100	13	22	4.6	4.6	24	32	1	1	1.2	1.9	98	103	96	200	29.6	41.9	9.9	13.9	0.8	1.2	241	279	3.1	3.7	25.4	26	14.1	18.5	140	144
5	68	4.0068	0	M	1	2	41	15	1438	66	92	91	132	18	30	36.1	36.8	100	100	14	15	2.5	2.5	19	20	1.4	1.4	1.6	1.7	101	104	139	210	25	27.1	8.1	8.8	1.8	3.4	65	83	4.6	4.7	37.5	38.4	32.4	34.9	131	132
18	68	1.1108	1	M	1	2	113	15	0	76	117	39	124	12	34	35.1	35.8	42	100	35	37	3.9	3.9	10	17	9.9	13.1	2.7	3.3	86	90	31	93	18.7	32.6	5.9	10.3	9.6	11.9	48	84	3.9	5	38.7	63.9	23.1	29.4	131	135
8	68	8.7657	0	M	1	2	23	15	3620	74	104	91	108	13	33	36.8	38.2	90	96	14	18	3.7	3.7	22	28	0.7	0.7	0.9	1	101	103	154	174	46.6	49.5	15.3	16.6	1.6	2.5	231	272	3.5	4.2	25.5	47	11.4	12.4	138	139
10	68	0.4392	1	F	1	1	98	15	20	75	130	64	92	12	20	33	34.7	44	100	17	17	2.3	2.3	16	16	0.1	0.1	0.9	1	108	113	293	310	32.4	41.8	10.2	11.7	3.6	4.2	454	502	2.1	3.6	22.8	30	13.8	15	137	143
10	68	16.8389	0	M	1	2	82	6	1050	69	117	119	158	11	24	35.9	38.7	95	100	17	22	2.7	2.7	15	18	0.2	0.2	3.8	4.3	109	112	81	111	25.4	29.5	8.7	9.8	0.8	1.3	181	187	3.9	5.3	35	36.9	14.7	15.1	141	142
11	68	8.1397	1	M	1	1	52	15	424	75	118	83	122	14	18	35.4	37.1	95	100	13	20	2.6	3.4	25	27	3.4	4.3	0.9	1.4	98	107	198	245	41.3	46.9	13.5	15.8	1.9	5.2	144	219	4	6.3	48.4	54.2	24.1	32.1	137	142
2	69	1.9566	0	M	1	1	50	15	2160	86	117	101	183	14	26	35.8	38.1	98	100	12	16	2.2	2.2	21	22	1	1	1.4	1.7	102	105	72	107	21.8	23.7	7.2	8	0.9	0.9	1092	1197	4.2	4.9	30.2	30.2	15.1	15.1	134	135
4	69	13.0715	1	F	1	1	54	15	1580	76	130	106	181	17	36	35.9	36.2	95	100	7	12	3	3	35	38	0.4	0.5	0.2	0.3	97	103	76	99	28.8	33.6	10.2	11.3	0.7	1.3	331	460	3.1	5.3	26.2	26.2	11.5	11.5	135	145
10	69	4.6337	0	F	1	2	51	14	1197	56	88	86	183	12	28	36.7	37.7	97	100	16	20	2.7	2.7	20	22	0.3	0.3	3.2	4.1	99	101	123	156	33.2	34.9	10.2	11.1	1.5	1.6	340	378	3.1	3.7	30.3	58.8	27.4	44.7	134	136
5	69	6.0262	0	M	1	2	40	15	2560	56	95	75	154	14	28	35.7	38.8	94	100	13	18	3.5	3.5	17	21	0.3	0.3	1.6	1.9	113	115	119	147	31.5	31.8	9.7	10.2	1	1.1	231	292	4.5	4.9	25.3	25.3	12.7	12.7	143	144
10	69	14.7983	1	F	0	2	94	11	361	75	107	65	137	10	21	34.8	36.9	81	100	17	24	3.5	3.5	15	21	1.7	1.9	2.6	2.8	95	102	145	198	29.6	32.1	8.6	9.4	1.9	2.4	155	217	5	5.5	35	36.2	20.5	21.7	129	133
1	69	9.1826	1	M	1	2	68	15	1415	61	67	87	144	7	25	34.7	37.5	98	100	6	6	2.9	2.9	35	35	0.4	0.4	0.6	0.8	90	101	41	185	28	32	9.3	10.6	1.4	1.4	543	575	3.4	3.8	39.3	41	28.3	29.5	139	139
13	69	36.9479	0	M	1	2	83	15	918	101	130	73	142	12	36	36.2	38.3	68	100	12	17	2.9	2.9	16	17	1.8	1.8	2.8	3.6	115	122	82	117	27.4	34.2	9.4	11.7	0.9	3.7	119	157	3.2	4.7	33.6	46.5	13.2	15.9	142	147
7	69	3.4314	0	M	0	3	67	10	2160	72	107	92	147	12	22	35.7	36.3	97	100	15	16	3	3	18	19	6.6	6.6	1.8	2.5	101	109	106	107	20.4	25.2	6.8	8.8	2.8	2.9	198	298	4.7	5	42.1	42.2	20.6	20.7	130	138
7	69	15.1518	0	M	1	3	69	9	1118	87	102	92	144	17	31	37.2	38.4	96	100	12	19	3.1	3.4	25	28	0.3	0.4	1.2	1.7	95	100	152	170	29	38.1	9.7	12.5	2.7	3.3	290	451	4.7	6.9	37.7	56.1	22	146.2	132	135
7	69	7.4308	0	M	1	2	36	15	6270	98	117	74	124	5	29	37.2	38.7	90	100	12	16	3.1	3.1	20	25	0.5	0.5	0.8	1.1	104	112	84	104	33.3	41.6	10.5	13	0.8	1.6	385	434	3.7	8.6	32.3	60.6	10.5	13.1	139	142
3	69	2.0198	0	M	1	2	36	15	3525	75	101	86	150	14	30	36.4	38.7	92	100	13	16	2.9	2.9	18	22	0.5	0.8	1.4	1.9	101	113	88	140	28.5	36.2	10.6	12.2	1.6	1.6	134	193	3.1	4.6	20.8	27.9	13.4	15.6	138	145
4	69	5.1801	0	M	1	1	29	15	2485	69	98	114	177	18	27	36.6	39.4	97	100	13	13	2.4	2.4	21	22	1.4	1.4	0.9	1	114	116	100	141	29.2	29.9	9.6	9.6	1.3	1.4	178	188	3.6	4	28.8	28.8	14.5	14.5	145	145
8	69	8.1459	0	F	0	2	66	10	400	83	103	115	150	16	29	36	36.8	91	98	12	16	3.4	3.4	25	27	0.3	0.3	1.3	1.5	105	105	164	397	27.5	28.7	8.1	8.6	0.9	1.4	593	593	4.2	4.4	19.6	25.9	13.4	14.1	140	142
14	69	5.6643	1	M	1	3	103	3	2505	54	99	79	166	5	24	33.1	36.3	94	100	9	19	4.2	4.2	16	26	1	1.6	1.6	2	102	110	132	195	42.9	49.7	13.7	15.7	1.7	5.9	198	260	4	6.4	26.7	150	17.7	27.1	137	140
17	69	3.3073	1	F	1	2	87	14	30	58	80	54	170	15	30	35.3	37.9	90	100	10	18	2	2.2	13	15	1.2	1.7	2.9	3.2	111	120	98	254	25.3	29.5	7.8	9.6	1.3	2.1	13	62	4	4.5	30.2	32.6	16.5	20.1	136	139
5	69	17.0942	0	M	1	1	46	15	2945	65	88	102	145	14	30	36.9	37.5	87	97	8	10	2.2	2.2	31	33	0.2	0.2	0.9	0.9	102	108	87	113	25.6	25.6	7.9	8.2	1	1.3	339	419	3.8	4.5	34.2	34.2	14.9	14.9	140	144
10	69	4.1563	1	M	1	2	54	15	1225	64	83	70	148	8	24	35.3	36.4	97	100	21	23	3.2	3.2	14	18	3.4	3.5	3.8	4	116	119	144	191	32.6	33.4	10.6	11	1.8	1.9	58	72	3.6	3.9	45.1	72.6	20.4	28.5	151	154
3	69	1.1514	0	M	1	2	35	15	2090	75	99	87	119	11	24	36.6	37	88	99	9	13	3.7	3.7	28	31	3.5	3.5	0.7	0.8	82	88	107	108	30.8	33.4	10.6	11.4	0.9	0.9	227	247	4.2	4.6	27.1	28	12.9	13.5	118	125
10	69	10.6305	0	M	1	2	87	14	48	113	128	85	132	14	26	36.4	37	97	100	25	29	2.2	2.3	15	17	0.9	0.9	6.6	7	104	109	83	146	29.5	33	9.4	10.4	7.6	8.2	110	175	4.8	5.2	30	30.6	21.7	22.9	144	145
4	69	24.5687	0	M	1	3	56	13	565	98	116	79	138	17	34	35.8	36.6	93	99	19	19	2.4	2.4	20	26	1.5	3.5	0.7	0.8	87	103	80	118	32.9	35.5	11	12	1.9	1.9	233	294	4.6	4.9	25.1	29.6	15.1	20.2	127	137
18	69	1.1082	1	M	1	3	178	3	350	66	158	32	131	15	35	35.3	40	77	99	14	22	2.4	2.4	17	20	0.6	0.9	2	2.5	101	112	130	329	23.8	34.6	7.4	11.5	1.4	5.1	26	46	3.8	4.9	34.3	51	16.9	19.7	136	139
2	69	4.8533	0	M	0	2	38	15	6555	69	107	93	178	14	36	36	36.3	89	100	16	19	3.6	3.6	21	23	0.5	0.5	1.1	1.3	99	106	123	132	24.7	29.3	7.9	9	1.3	3.5	414	589	4.5	5.4	28.1	74.3	22	150	134	140
8	69	5.0344	0	M	1	2	90	15	1810	72	104	87	133	13	29	33.2	39.6	99	100	10	19	2.4	2.4	12	18	2.3	2.3	0.8	1.5	100	149	23	220	21.5	27.3	7.3	9.5	1.1	5.2	39	68	0.6	5.1	27.1	30.4	15.9	17.6	130	142
3	69	3.776	1	F	1	2	42	15	548	85	114	96	159	10	30	36.1	36.6	92	100	10	12	2.1	2.1	21	22	0.9	1.6	0.7	0.8	109	112	125	140	21.6	26.6	7.2	9.1	1.5	2.1	125	176	3.8	4.1	27.8	30.1	18	18.6	138	140
8	70	21.8741	0	F	1	2	47	15	3415	66	113	33	116	17	32	35.7	37.5	87	99	13	19	2.8	2.8	15	23	0.3	0.3	0.6	0.8	106	112	145	236	37.5	45.2	13	15.5	3.4	7	176	239	2.8	5.5	28	29.2	13.6	15.4	135	145
10	70	7.7619	0	F	1	2	60	15	554	63	83	87	174	16	30	37	37	90	100	10	11	2.8	2.8	21	21	0.8	3	1.5	2.4	104	114	95	310	19	29.5	6.2	10.3	1	7.2	85	112	3.7	5.7	42	68.6	17.5	18.2	134	141
6	70	3.6435	0	F	1	2	39	15	875	54	73	98	152	11	24	36.9	37.7	96	100	14	15	3.4	3.4	21	23	0.5	0.5	2.3	2.9	99	103	88	98	28.2	29.9	9.4	10.2	1	1	190	253	3.8	5.4	83.5	150	19.2	21	131	135
7	70	2.1687	0	M	1	1	21	14	3350	56	85	72	170	12	19	35.8	36.8	95	100	11	12	3.1	3.1	21	25	0.3	0.3	0.6	1.1	93	110	119	199	30.5	34.7	10.4	12.1	1	1.5	202	264	3.7	4.4	22.9	26.5	10.8	11.9	131	139
8	70	23.7874	0	M	1	2	65	15	1999	71	118	71	197	10	36	37.1	38.4	94	100	14	18	3.2	3.2	23	26	0.4	0.4	1.4	2.2	101	108	116	166	34	34	11.1	11.1	1.3	1.3	215	215	3.3	4.3	50	56.3	13.1	13.1	137	145
10	70	17.3998	0	M	1	2	68	15	2395	92	121	62	152	19	32	36.8	38.9	90	99	12	18	3.9	3.9	20	24	0.6	0.6	1.4	1.8	105	110	138	220	30.5	40.5	10.1	13.4	1.8	3.4	148	193	3.8	7.3	20.4	24.9	13.7	14.4	138	142
4	70	3.9219	1	M	1	2	28	15	1130	83	112	94	224	11	24	36.7	38.2	93	100	16	23	3.6	4	16	20	0.8	0.8	0.8	1.1	98	105	171	264	39.2	53	13.8	17.7	1.5	3	191	200	3.2	4.1	34.9	150	13.5	15.2	136	139
11	70	6.1475	1	M	1	3	96	4	1102	55	104	82	124	10	33	35.1	36.8	97	100	6	9	1.2	1.4	18	21	0.4	0.4	0.7	0.8	115	116	181	195	28.6	34.5	9.4	11.4	1.1	2.6	40	79	3.6	4.1	33.9	43.3	16.2	16.2	138	139
8	70	13.0213	0	F	1	3	73	10	1740	71	114	56	150	6	26	35.2	37.3	94	100	13	16	3.1	3.1	16	21	0.2	0.4	1	1.2	105	113	102	264	21.4	37.2	8.7	12.6	2.1	3.5	106	187	5.1	6.7	27.2	33.8	11.5	15.2	135	138
5	70	2.1876	1	F	0	1	50	14	1380	83	98	107	139	18	36	35.7	36.4	87	99	12	12	3.1	3.1	25	25	1	1	0.6	0.6	101	101	150	150	27.4	27.4	8.3	8.3	1.3	1.3	135	135	4.5	4.5	27.2	27.2	13.2	13.2	133	133
13	70	11.6549	0	M	1	3	98	8	51	59	104	77	114	16	28	35.9	36.8	95	98	24	27	2	2.4	13	17	0.6	0.7	9.7	10.4	93	97	124	233	28.1	31.1	9.6	10.6	1	1.1	251	267	3.8	5.6	29.7	31.9	14.8	15.3	130	131
10	70	4.013	1	F	1	2	67	10	465	56	74	105	182	16	26	35.5	36.7	94	100	10	12	2.1	2.1	24	24	1.1	1.1	0.7	0.8	107	108	99	130	27.4	29.1	8.8	9.4	1.3	1.3	145	150	4.2	4.7	26.3	26.3	13.1	13.1	138	138
8	70	6.0553	0	F	1	2	34	15	800	53	69	76	164	9	23	35.2	38	92	100	10	12	3.5	3.5	23	28	0.5	0.6	0.4	0.5	106	111	90	141	27.5	37.1	9.4	12.4	0.9	0.9	193	221	3.5	3.6	24.7	28.2	13.3	14.6	140	142
9	70	7.1502	0	F	1	1	42	15	251	82	105	86	157	10	18	35.2	36.9	97	100	11	14	2.2	2.7	20	25	2.3	2.3	0.8	1.1	105	108	104	140	29.7	45.3	10.8	15.2	2	3.2	286	417	4.2	4.8	36.9	37.4	16.5	17.8	133	137
5	70	5.7796	0	F	1	1	85	15	380	61	113	108	109	15	23	32.2	36.8	92	100	13	18	2.5	2.5	8	16	0.2	0.2	5.8	6.9	112	124	189	356	23	27.4	7.6	8.7	0.7	1.6	101	125	3	4.6	41	42.1	14.9	15.7	135	144
7	70	7.0572	1	F	1	2	53	15	1850	84	103	77	127	15	36	36.7	37.7	92	97	15	17	3.6	3.6	16	17	0.2	0.3	0.7	0.8	110	113	152	205	22	29.9	7.3	9.7	1	1.4	338	428	4.4	4.6	55.7	150	13.7	40.3	139	140
4	70	17.7283	0	M	1	3	52	10	2450	70	116	83	158	14	28	36.5	37.4	86	100	12	16	3.5	3.5	24	29	1	1	0.9	0.9	105	106	113	127	30.9	40	11.9	13.6	1.6	1.6	146	177	3.5	4.2	31.4	72.4	16.5	18.1	140	142
4	70	4.5761	0	F	0	2	63	15	1255	95	145	74	126	15	30	35.1	36.7	91	99	15	19	3.4	3.5	28	31	0.4	0.4	1.1	1.2	101	102	111	178	30	35.4	10.5	12.1	2.2	3.1	391	504	3.8	4.7	18.8	27.2	14.1	14.8	139	144
9	70	3.2928	0	F	1	2	42	13	1555	73	105	66	152	10	19	36.7	37.8	93	100	12	14	3	3	31	35	0.3	0.3	2.8	4.2	97	103	118	151	23.6	26.1	7.8	8.4	0.7	1.5	133	145	3.9	4.8	29.4	89.9	13.4	13.8	139	144
10	70	2.1219	1	M	1	2	47	15	2556	77	104	88	122	11	29	36.5	37.8	76	100	16	20	2.7	3	11	17	1.4	1.4	1.3	1.8	105	111	116	161	9.4	38.8	2.8	11.9	3.5	4.6	126	317	4	5.7	37.8	150	13.9	19.1	133	136
8	70	0.8455	1	M	0	3	113	9	60	60	128	54	128	18	34	36.1	38.1	91	97	22	29	2.5	2.5	13	20	0.2	0.2	5	6.1	97	109	123	156	41	41	12.4	12.5	1.9	4.9	691	702	5.1	6.6	24.4	25.1	15.2	15.9	134	140
11	71	2.8195	0	M	1	3	117	3	607	65	110	74	161	16	32	35.2	38.6	94	100	13	13	2	2	19	19	1.6	1.6	4.5	5	101	104	117	133	23.6	36	8.5	12	1.1	2.1	103	103	4.1	5.4	44.7	44.7	16.3	16.3	127	131
7	71	3.1317	1	M	0	3	59	10	1160	111	123	86	146	22	32	36.1	36.7	85	98	16	17	3.3	3.3	28	31	0.3	0.3	1.5	2.1	93	97	140	173	27.5	31.5	9.1	10.5	1.5	2.3	330	406	4.2	4.6	24.1	51.4	15.2	38.7	136	137
6	71	2.1816	0	M	1	3	66	13	624	70	76	66	113	11	26	35.1	36.5	93	98	16	21	2.6	2.6	12	16	0.9	1.3	3	3.9	102	115	158	215	29.2	38	10.5	12.4	2.6	3.9	169	227	4.3	5.2	35.6	37.1	21.2	24.2	134	139
12	71	1.0586	1	M	1	3	98	4	2361	27	67	34	155	17	22	35.5	37.1	48	100	14	16	3.7	3.7	21	21	0.3	0.3	0.7	1	105	108	153	277	36.9	38.5	11.9	12.4	1.2	7.9	183	225	4.2	5	23.6	30.3	13.5	14.7	137	139
6	71	18.1451	1	F	1	2	87	6	613	69	91	125	218	2	26	35.7	36.9	100	100	12	15	1.8	1.8	19	22	0.2	0.2	3.1	3.7	109	115	166	239	25.4	33.8	8.2	11	1.4	1.4	235	319	3	4.1	23.6	25.3	13.8	16.3	141	142
5	71	8.1352	0	F	1	2	51	15	873	103	121	80	124	21	33	35.7	36.4	94	100	18	19	3.1	3.1	12	21	0.3	0.4	1.2	1.3	103	112	152	281	27	28.5	9.2	9.5	2.6	5.2	257	363	4.3	6.6	25.4	135.8	13.4	20.6	137	138
12	71	4.3381	1	F	1	3	90	4	3710	53	102	69	182	3	26	35.1	35.1	87	100	11	15	3.7	3.7	33	37	0.3	0.5	1.3	1.5	96	103	153	283	36.6	42.7	10.9	12	3.5	5.6	178	228	3.5	4.4	30.6	32.7	11.4	13.2	142	145
7	71	8.9389	0	F	1	1	61	7	1265	105	137	106	176	12	20	36.5	38.2	95	99	8	16	2.5	2.7	17	21	0.5	0.7	0.3	0.7	112	124	157	229	36.1	48.1	11.4	15.1	1.5	1.5	138	214	3.1	4.8	32.8	64.8	12.9	15	141	147
13	71	18.4297	0	M	1	2	70	14	844	52	93	97	188	12	28	35.8	36.8	95	100	23	29	3	3.3	10	20	67.8	78	4.5	5.5	102	106	105	159	15.9	23.1	6.8	8.8	2.9	5.1	298	465	4.5	5.1	99.6	150	29.2	87.5	140	140
12	71	19.8437	0	F	1	2	68	15	1149	74	96	89	143	12	36	36.3	37.2	88	100	24	31	2.7	2.7	13	17	0.3	0.3	5.4	6.8	98	105	77	124	37.5	41.7	11.8	13.7	2.3	3.4	146	172	4	5	50.7	50.7	13	13	138	142
5	71	9.1725	0	F	1	2	31	15	2600	62	95	86	158	6	25	34	36.9	95	100	13	13	3.1	3.1	22	22	0.5	0.5	0.5	0.6	98	111	89	161	18.7	36	6.5	11.9	1.2	4.7	142	279	3.4	4.8	25.3	48.8	12.3	15.3	131	137
7	71	9.017	0	M	1	2	54	15	2630	62	87	95	167	12	29	35.9	37.4	93	100	15	17	3.5	3.5	27	28	0.8	0.8	3.5	3.6	96	96	50	65	29.2	29.5	9.8	9.9	0.6	0.6	166	184	3.8	3.9	25.4	26.2	14.1	14.3	135	136
8	71	3.7936	0	M	1	1	69	14	935	62	96	85	156	7	18	33.9	38.2	92	100	7	9	1.9	1.9	24	34	0.6	0.6	1	1.3	106	119	81	128	15	35.4	5.1	12.6	0.7	2.3	79	142	2.9	4	30.7	37.8	12.4	14.3	144	150
4	71	11.4536	1	F	1	2	62	15	689	65	117	79	122	12	22	34.6	36.3	87	100	11	16	1.7	2.4	23	27	0.4	0.5	0.8	1	97	105	77	127	30.4	37.4	11.2	13.3	0.7	1.4	239	272	3.5	5.2	53.8	144.9	12.8	17.1	131	140
3	71	2.2512	0	M	1	2	17	8	1810	77	107	111	198	10	22	35.8	36.5	94	100	11	13	3.5	3.5	25	27	0.3	0.4	0.9	0.9	98	101	72	88	29.9	32.9	9.6	10.4	0.6	0.8	266	298	3.7	4	26	29.8	12.6	12.9	131	136
4	71	7.4071	1	F	1	2	21	15	3562	79	114	93	121	14	23	36.9	38.1	97	100	17	19	3.4	3.4	19	22	0.4	0.4	0.6	0.8	100	101	127	165	30.6	36	11	11.9	1.2	1.8	190	233	3.4	3.8	29.3	77.7	12.5	12.5	134	136
12	71	17.8873	0	F	1	3	124	3	1300	72	152	77	241	8	32	35.8	37.8	71	94	13	20	2.9	2.9	22	25	0.4	0.6	1.6	1.8	90	106	157	393	25.6	30.1	8.4	10.2	2.3	4.5	205	278	4.5	5.3	20.4	21.4	14.2	14.3	130	137
5	71	1.5563	0	M	1	2	37	15	1498	77	92	99	154	15	32	37.6	39.4	87	100	15	17	3.2	3.2	19	22	0.4	0.4	1	1.2	108	108	102	118	26.9	29.5	8.7	9.4	0.9	0.9	528	569	3.8	4.2	27.5	30.2	16.4	16.4	138	143
13	71	0.6272	1	M	1	2	103	15	83	41	102	55	138	4	30	35.3	37.4	84	100	22	24	2.6	2.6	17	18	1.2	1.2	2.8	3.2	100	105	105	209	39.5	45.6	13.3	14.9	5	7	191	208	3.8	4.1	43.6	43.6	20.7	20.7	137	141
3	71	7.5773	0	M	0	3	40	12	780	54	90	100	167	16	25	36.4	37.8	92	99	12	15	4.4	4.4	24	25	0.9	0.9	1.1	1.1	101	106	174	193	36	45	11.5	14.9	2.1	2.1	201	253	3.8	4.3	25	27	16.7	19.3	138	141
7	71	12.7652	1	M	1	2	74	15	665	83	105	90	126	16	44	35.9	37	91	95	12	20	2.6	2.6	13	24	3.5	4.4	1.5	1.8	97	105	164	423	31.4	40.8	10.2	13.4	5	6.5	39	55	4.4	5.5	34.4	40.7	19.8	26.1	129	132
11	71	14.4997	1	F	1	2	94	15	1452	90	114	70	137	14	27	36.7	37.7	92	96	10	23	3.2	3.2	16	21	7.3	8	1.3	1.7	101	112	118	216	36.2	36.2	12.4	12.7	3.2	4.3	98	106	3.7	5.3	32.5	48.6	18.5	18.5	135	140
9	71	2.5482	0	M	1	2	61	14	3560	70	88	90	141	10	34	36.4	38	88	100	11	13	3.9	3.9	21	22	0.1	0.2	1.3	2	106	109	131	182	32.7	37.2	10.8	12.4	1.6	6.7	240	323	3.3	4.5	23.8	25.3	10.5	12.5	136	139
7	72	5.1089	0	M	0	1	38	7	2343	78	110	102	191	12	19	35.6	36.9	93	99	12	15	4.4	4.4	24	26	0.4	0.4	0.8	1	100	106	123	149	31.4	40.6	11.1	14.6	1.9	2	324	344	3.2	3.9	24.8	27.3	12.8	12.9	135	140
6	72	2.1438	1	F	1	3	51	9	1040	56	90	99	172	14	29	36.2	37.8	93	100	12	21	3	3	24	34	0.4	0.6	0.7	1.1	109	119	126	295	41	60.9	13.7	19.1	1.1	3.4	260	411	3.6	7.3	26.2	40.1	12.5	13	145	157
9	72	7.7266	1	M	1	2	37	15	2065	102	134	79	126	11	28	36.7	39	91	100	9	9	3.1	3.1	22	22	0.4	0.4	0.7	1.4	108	114	130	151	21	25	8.4	8.4	2.1	4.5	138	149	4.5	4.9	28.6	40.8	13.6	18	140	140
8	72	6.8798	1	M	0	2	46	15	1950	82	109	88	136	11	24	36.1	36.7	94	100	16	21	3.9	3.9	19	23	0.2	0.2	4.1	4.8	99	105	174	230	26.5	30.8	8.8	9.7	0.6	1.2	180	254	5.2	6.8	27.2	116.4	11.9	12.7	130	138
8	72	7.5726	1	M	1	2	70	15	530	60	102	72	131	12	28	35.1	35.1	83	98	19	24	3.4	3.7	13	17	0.6	0.9	4.6	5.3	105	108	104	151	29.6	36.7	10.2	11.5	1.3	2.4	184	226	3.9	4.8	36.9	40.3	33.1	43.5	139	141
8	72	6.8456	0	M	1	2	64	14	2735	71	157	74	178	6	33	35.3	37.8	90	100	10	16	2.6	2.6	17	22	4.6	4.6	1	1.5	108	110	135	158	20.8	32.7	9.5	9.8	1.6	6.4	155	155	4.4	4.5	48.5	51.7	18	19.2	136	138
4	72	27.9623	0	M	1	2	35	15	3570	70	98	84	127	16	27	37.1	38.2	87	98	15	16	4.1	4.1	25	27	0.6	0.6	1.1	1.2	97	99	131	152	33.9	35.3	11.5	11.9	1.4	2.2	166	174	3.7	4.4	33.2	33.2	24.2	24.2	134	137
6	72	1.1546	0	M	0	2	29	15	3030	64	83	94	143	14	22	35.6	37.1	90	98	10	12	2.8	2.8	22	27	0.9	1	0.8	1	106	109	130	207	25.1	29	8.5	9.9	2.2	2.3	40	56	3.6	4.3	26.4	30.6	16.7	17.3	139	141
6	72	15.0596	1	M	1	2	58	15	2870	51	135	81	130	11	31	35.6	37.3	86	100	13	14	2.8	2.8	21	22	1.3	1.3	0.8	1.1	104	108	81	125	36.2	38	12	12.3	2.4	2.4	116	150	4.9	5.4	26.6	26.6	12	12	133	138
3	72	0.8985	0	F	0	1	54	15	2560	74	88	85	119	4	17	36.6	36.7	94	100	10	16	3.3	3.3	19	24	4.5	4.5	0.7	0.9	80	91	105	186	36.6	36.6	12.6	12.6	2.7	2.7	173	173	5.1	5.8	37.5	37.5	17.5	17.5	109	121
10	72	15.2411	0	M	1	1	76	15	84	62	159	49	167	8	21	36.1	36.8	98	100	13	13	2.7	2.7	26	26	0.8	1.2	3.2	3.3	106	108	101	106	29.6	34.7	10.4	11.4	1.4	2	135	232	4	4.9	28.4	33.3	18.1	19	140	143
10	72	23.5983	0	M	1	3	90	10	1025	30	134	85	188	10	36	36.6	38.2	59	100	15	22	1.6	1.6	18	22	0.2	0.2	1.5	2.3	107	112	102	241	19.4	32.3	6.4	10.8	3.9	8.9	99	188	4.2	5.2	23.1	40.4	12.2	16	134	147
1	72	2.4449	1	M	1	0	26	15	1430	67	92	123	164	11	21	37.2	38.4	98	100	19	19	4.5	4.5	26	26	0.3	0.3	1.2	1.2	100	103	132	172	40.7	43	13.9	14.3	1.1	3.8	235	235	3.7	4.5	25.6	25.6	11.1	11.1	139	142
11	72	2.0774	1	M	1	2	103	15	210	59	102	70	119	10	34	35.1	36.8	95	100	23	29	2.4	2.4	15	21	7.8	13.2	1.2	2.1	95	104	88	300	25	38.2	10	12.4	8.5	14.3	220	285	4	6.5	55.5	59	17.6	20.6	133	138
5	72	1.8997	0	F	1	3	59	5	1033	60	94	89	157	16	24	35.6	37.3	91	100	10	23	2.9	3.2	25	28	0.4	0.7	0.7	0.9	84	107	95	159	21.7	25.1	7.1	8.1	1.1	7.9	371	475	2.8	4	33.6	36.9	13.7	14	130	138
0	72	1.8081	0	M	1	1	29	15	4765	48	119	122	172	20	25	35.9	36.8	95	100	10	14	3.4	3.4	30	33	0.4	0.4	1	1.1	104	108	94	125	31.4	35	10.4	11.5	1.1	1.8	292	339	4.1	4.6	23.2	24.4	12.4	13.4	145	147
3	72	1.9929	0	M	1	1	34	15	1800	60	85	69	161	9	20	35.8	37.1	95	100	12	13	3.3	3.3	21	23	0.2	0.2	0.8	1.1	104	109	118	181	25.4	28	8.9	9.7	1.4	4.8	176	229	3.3	4	23	51.7	12.9	13.7	135	139
13	73	22.3147	0	M	1	2	45	12	502	84	102	78	133	10	21	35.4	38.5	92	100	13	21	2.9	2.9	22	24	0.4	1.1	1.4	2.7	101	107	95	230	20	40.5	6.6	13.3	2.8	8.7	68	212	3.7	5.5	37.3	123.9	15.7	38.9	133	141
5	73	7.1912	1	F	1	1	53	15	1555	66	106	55	155	11	21	35.3	37.7	99	100	13	14	3.3	3.3	23	25	1.1	1.1	1.1	1.3	99	112	168	220	33	47	10.9	15.7	1.8	2.2	175	190	2.9	3.9	23.1	23.8	12.6	13.4	130	146
5	73	14.7687	0	M	1	0	59	15	1820	72	98	101	167	10	21	37.3	38.3	94	100	12	13	2.1	2.1	20	24	0.4	0.4	1.2	1.5	111	112	164	169	29.1	29.6	9.1	10.6	0.6	0.6	199	218	3.8	4.3	25.3	27.8	12.6	12.9	139	145
3	73	8.7257	0	F	1	3	39	11	1201	64	85	74	110	13	27	36.6	36.9	97	100	8	13	3	3	29	33	0.3	0.3	0.6	0.8	103	107	96	128	31.4	35.8	11.3	12.4	1	1	380	432	3.6	4.3	28.7	28.7	14.2	14.2	141	142
9	73	1.1017	1	M	0	2	44	14	875	113	125	75	128	12	22	36.1	38.2	87	99	13	14	2.7	2.7	24	24	1.2	1.2	0.9	0.9	95	96	88	182	31	31.9	10.7	10.8	1.6	1.6	94	99	3.3	3.9	48.5	48.5	19.3	19.3	129	130
11	73	14.1889	0	M	1	2	88	15	1635	76	127	71	176	16	42	35.4	37.2	97	100	14	23	2.2	2.5	18	23	2.1	4.5	1.8	2.5	101	105	125	181	21.7	31.3	7.3	10.7	4	5.7	48	87	4.2	6.9	38.7	42.7	17.7	20.1	136	139
2	73	10.3829	0	F	1	2	17	15	1639	54	68	89	151	9	22	36.2	37.9	93	100	12	12	3.6	3.6	24	24	0.2	0.2	0.5	0.6	104	106	103	126	32.6	33.8	10.4	11.2	2	2	139	151	3.3	4.3	22.8	24.5	12.1	12.5	139	141
17	73	2.2742	1	F	1	3	158	6	380	118	156	65	117	15	39	36.1	37.4	80	100	6	22	2	2.2	10	20	0.5	0.7	1	1.7	107	113	71	100	20.2	24.4	6.7	8.3	1.8	2.6	22	57	3.4	4.8	32.1	36.3	19.4	20.1	130	138
5	73	1.0025	0	M	0	3	48	13	2360	95	108	89	135	19	28	36.6	37.5	93	100	13	25	2.5	2.5	18	19	0.6	0.7	1.3	3.7	95	107	66	124	31	40.9	11.5	13.4	1.4	3.3	166	204	4.7	6	23.9	26.1	14.4	15.4	131	133
11	73	5.2681	0	F	1	2	82	15	343	58	75	95	141	13	32	35.8	37.5	98	100	15	19	3.3	3.3	19	25	10	10	1.6	2.3	100	112	69	156	21	28.4	6.9	9.1	1.4	5.2	66	105	3.8	4.8	38.3	79.9	18.3	23.5	139	144
9	73	20.6194	0	F	1	2	53	15	1063	72	123	81	124	10	24	36.4	36.9	89	100	11	13	3.3	3.3	25	26	0.7	0.7	0.9	1.2	111	117	106	137	28.7	33	10.9	11.2	0.8	1	130	196	3.5	6	23.2	26	13.6	16.2	144	150
9	73	5.4229	0	M	1	2	78	15	1475	90	172	70	137	14	23	35.3	37.9	80	100	9	26	3.6	3.6	10	22	0.2	0.2	3.6	12.4	104	114	106	169	30.5	41	10.2	13.5	0.5	2.4	145	200	3.4	8.1	30.6	102.2	12.3	13.5	132	141
3	73	6.6424	1	F	1	2	32	15	1495	44	98	87	158	12	28	36.1	36.1	96	100	15	16	3.8	3.8	23	25	0.3	0.3	0.7	1.2	97	107	116	243	33	34.4	10.5	11.1	0.9	5.1	206	253	3.4	4.3	23.1	150	23.6	25.5	137	139
5	73	27.2307	1	M	1	3	107	3	1606	70	89	79	127	13	36	36.3	39.3	93	100	13	15	2.7	2.7	20	26	0.6	0.6	0.6	0.7	96	100	115	145	28	32.1	9.4	10.8	0.9	1.4	667	713	4	4.9	26.1	104.8	12.2	13.8	130	132
3	73	1.3273	0	M	0	1	60	15	900	87	143	104	130	19	42	36.3	37.6	88	98	14	15	4.5	4.5	31	32	1.5	1.5	1.2	1.4	94	99	115	172	33	38	11.2	12.5	1.3	1.5	250	270	3.2	3.7	23.7	27	14.4	15.3	137	141
2	73	3.2224	0	F	0	2	61	15	1120	91	171	96	135	20	35	35.4	36.3	91	97	10	14	3.2	3.8	34	36	0.4	0.4	0.9	1	87	96	87	164	33.9	45	11.6	14.9	2.3	3	120	170	4.4	5.2	21.6	21.6	11.7	11.7	136	138
0	74	16.8618	0	M	1	1	17	15	900	81	103	129	201	15	24	36.7	37.7	90	96	13	17	4.1	4.1	24	27	0.7	0.9	0.9	0.9	104	105	116	173	46.5	47.1	15.9	16.1	2.1	2.4	186	194	3.8	4.3	20.9	21.6	14.2	14.5	140	142
9	74	4.6397	1	M	1	2	54	15	910	92	119	75	162	12	24	37.1	38.4	93	100	12	12	3.1	3.1	20	22	1.2	1.2	1.7	1.7	108	110	72	88	36.8	41.8	11.3	12	1.5	1.9	266	283	3.9	4.5	41.7	44.3	30.8	31.5	137	138
12	74	0.9555	1	M	1	1	87	15	263	69	90	82	138	7	20	35.5	36.4	85	100	18	26	2.8	2.8	15	20	1.6	2	2.6	2.8	106	115	124	197	29.3	34.1	9	10.1	1.6	2.8	177	230	5.8	6.7	30.1	34.1	30.8	31.1	138	147
6	74	5.302	0	M	1	2	26	15	2280	78	95	93	141	10	29	36.9	38.8	88	100	10	12	3	3	24	26	0.7	0.7	0.7	0.8	105	106	131	195	28.9	32.4	10	11.1	0.8	1.8	299	324	3.7	4.1	30	47	13.4	14.2	137	138
18	74	3.5121	1	M	1	3	116	5	90	60	107	70	108	8	38	34.8	34.8	93	100	16	27	3.5	3.5	12	24	1.4	1.4	1.2	2.9	106	113	109	303	28.2	38.9	8.4	11.5	2.5	5.6	100	129	2.8	5.2	40.3	51.5	32.2	41.3	140	143
11	74	8.4399	0	F	1	2	78	15	795	94	153	57	149	12	34	35.9	38.9	97	100	15	19	2.8	2.8	14	19	0.7	0.8	3.5	3.6	105	110	167	265	25	27.8	8.8	9.8	1.8	4.1	62	110	3	4.3	29.3	61.4	16.4	17.7	135	138
6	74	3.2542	1	M	1	2	61	15	3030	109	131	76	146	18	29	36.3	37.2	87	100	10	17	1.9	1.9	23	30	0.6	0.6	0.5	0.7	100	111	116	131	25.1	33.8	8	10.9	1.6	3.3	131	228	3.5	4.4	26.7	26.7	12.4	12.4	141	146
2	74	13.5973	1	M	1	1	62	14	1350	106	151	125	161	20	44	36.5	37.6	93	98	14	20	2.2	2.3	17	20	0.7	0.9	1.1	1.7	107	113	136	206	39.7	47.3	13.5	15.7	2.2	3.2	307	409	3.3	4.1	31.4	62.2	16.4	16.9	140	143
6	74	2.1446	1	M	1	2	61	15	2040	69	108	88	122	10	26	36.1	37.9	97	100	10	17	2.2	2.2	20	21	0.4	0.9	1.6	2.4	100	112	141	205	21.6	25	6.6	8.3	1.3	2.6	152	185	4.5	4.6	32.4	36.6	15.4	15.7	133	139
3	74	4.2131	0	M	1	2	49	15	970	63	88	73	124	15	22	36.4	38.3	74	100	15	21	3.5	3.5	20	23	1	1	2.3	3.1	97	105	84	199	32.3	37.9	11.2	13.4	1.2	1.3	202	288	3.8	4.8	25.6	85.2	14.3	14.6	133	136
6	74	4.2614	0	F	1	2	62	15	1580	76	178	98	188	11	33	35.4	36.4	74	100	17	21	2.7	3.1	23	28	0.3	0.3	1.4	1.7	96	105	92	168	17	31.4	5	9.2	1.8	3.3	541	652	2.5	6.1	26.1	29	13.2	15.2	139	143
2	74	7.0582	0	F	1	1	25	15	2650	54	92	104	159	13	24	36.1	38.2	97	99	12	14	2.3	2.3	29	32	0.8	0.8	1.3	1.3	108	109	120	145	31	31.6	10	10.3	0.8	0.8	288	295	3.5	3.8	27.7	28	12.3	12.7	148	148
8	74	3.2839	0	M	1	2	46	15	2640	81	109	66	144	17	29	35.8	37.4	92	100	13	16	2.7	2.7	14	16	0.5	0.9	0.7	1.1	112	119	130	198	31	38.6	10.6	12.8	3.1	4.2	154	218	3.2	4.2	39.3	47.3	17.3	19.1	138	144
1	74	3.3929	1	F	1	2	81	15	1865	78	153	92	132	15	30	36.9	37.7	93	99	6	8	2.3	2.3	36	38	0.2	0.2	0.3	0.4	106	110	225	263	33.6	34	10.8	11	1.4	1.6	262	279	4.3	4.8	25.1	25.1	13	13	145	150
7	74	16.9248	0	M	1	3	58	9	860	74	117	72	111	9	31	36.3	37.1	96	100	12	17	3.5	3.5	18	21	0.5	0.5	0.9	1.1	112	119	141	145	34.2	41.3	11.8	13.5	1.8	2.4	193	211	4.5	5.2	47.7	150	12.8	15.4	139	149
16	74	0.9813	1	F	1	2	96	15	400	34	88	82	151	9	26	34.6	36.8	86	100	12	15	4.3	4.3	22	24	8.9	8.9	2	2.2	114	119	91	147	26.2	28.8	8.5	9.4	2.4	2.9	52	57	3.9	4.1	45.8	45.8	31.7	31.7	147	150
4	74	5.7546	1	F	1	2	52	15	812	63	96	61	175	12	29	36.2	37	85	100	13	19	3.1	3.1	19	24	0.5	0.5	0.5	0.8	87	100	91	115	30	39	10.8	13.8	1	1.3	252	350	3.4	4.6	31.7	81.6	14.3	14.9	125	129
6	75	1.2037	0	F	0	1	79	6	5310	63	71	118	180	12	19	36	37.4	90	100	15	17	3.4	4.3	25	29	0.4	0.6	2.3	3.4	97	102	60	77	29.2	35	9.7	11.6	0.6	1.1	178	251	3.9	4.9	30.8	30.8	14.7	14.7	136	142
2	75	2.2048	0	M	0	1	35	15	1785	82	114	108	184	10	22	36.4	36.8	84	97	9	11	3.5	3.5	34	37	0.4	0.4	0.8	0.8	99	101	146	147	45	51.5	15.1	17.2	1	1.8	223	246	4.4	4.4	34.6	34.6	14.8	14.8	141	142
1	75	4.3408	0	M	1	2	33	15	2135	69	105	94	157	11	25	36.2	37.8	98	100	15	15	4	4	25	26	0.4	0.4	1.1	1.1	99	108	198	307	32	37	10.6	12.3	1.3	1.8	220	234	3.5	4.4	20.9	26	12.4	12.8	133	140
5	75	47.0653	0	F	1	2	74	15	63	93	112	59	110	22	34	36.1	37.3	93	100	22	25	2.7	3	15	17	0.2	0.2	7.1	7.6	97	107	86	116	24.7	29	8.8	9.3	2	2	522	538	4.7	7.2	27.5	30.8	15.8	15.8	129	143
11	75	0.7567	1	F	1	2	92	15	330	64	129	48	151	16	39	36.6	36.8	75	100	16	18	2.6	2.6	20	23	0.5	0.5	4.4	4.5	112	112	125	293	24.2	26.7	8	9.2	1.1	2.2	156	194	3.8	4.2	19.6	23.8	12.3	14	146	147
11	75	10.8447	1	F	1	2	104	15	515	116	142	50	158	12	39	36.4	37.3	85	100	14	18	2.5	2.5	19	22	0.4	0.4	1.4	1.5	108	112	277	295	33.3	38.3	11.1	12.9	3.6	5.3	56	161	3.9	4	35.3	35.3	11.6	12.7	141	144
1	75	4.9181	0	F	1	2	39	15	1991	82	136	73	120	16	30	36.9	38.2	93	99	10	15	3.6	3.6	24	28	0.6	0.8	0.8	1	99	104	105	115	26.4	31.4	8.6	10.1	1	1.8	221	296	3.4	3.9	28	29.8	16.5	19.8	134	136
6	75	16.2138	0	M	1	2	65	15	2250	87	119	96	149	20	38	37.2	39.3	98	100	17	19	2.2	2.2	19	22	11.2	11.2	1.4	2	113	115	95	125	27.6	28.8	9	9.7	1.5	1.5	283	311	4	5	30.2	30.8	15.4	16.4	145	149
10	75	10.1025	0	F	1	3	81	13	460	99	147	82	138	9	35	36.5	37.6	93	99	12	13	1.8	1.8	20	20	3.4	3.5	1.3	1.3	110	112	116	131	30.1	30.8	9.4	9.8	1.7	1.7	184	200	3.5	4.2	32.2	32.4	12.7	12.8	139	140
7	75	7.6434	1	M	1	1	37	15	926	72	96	124	182	7	25	35.9	37.4	100	100	14	19	3.6	3.6	23	29	0.4	0.4	6.1	7.1	95	100	94	139	30.8	36	10.5	12	0.7	0.8	186	219	3.8	4.4	28.6	35.6	13.5	20.8	136	138
13	75	2.8618	1	M	1	2	108	15	992	124	154	59	130	14	40	37.2	38.1	91	100	13	21	1.9	1.9	9	18	1.2	1.5	1	1.4	107	112	104	119	18.3	28.2	6	8.4	3.5	7.1	9	57	3.4	4.4	37.9	61.8	24.4	29.7	134	140
6	75	1.8923	0	M	0	3	73	3	2090	58	82	57	172	10	24	35.1	37.6	93	99	9	12	2.9	2.9	21	21	0.1	0.1	1	1.2	112	119	91	94	25.6	32.3	9.9	9.9	1.1	1.1	195	195	4.9	6.6	34.5	34.5	13	13	136	144
11	75	14.692	0	M	1	2	64	15	1463	50	131	86	196	5	31	36.7	41.1	93	100	15	20	3.4	3.4	17	20	0.6	1.2	1.5	2.4	99	110	115	243	43.9	53.3	14.3	16.5	1.4	12.6	143	240	1.9	5.3	25.2	30.4	14	14.3	138	143
10	75	9.0041	0	F	1	3	92	10	615	67	100	74	141	21	32	36.6	38	89	100	17	22	3.1	3.1	19	21	0.6	0.6	2.5	2.7	95	100	129	467	26.7	30.1	9.1	9.6	1	3.2	351	377	4.1	4.9	67	150	14	15.3	131	134
10	75	13.1489	0	F	1	2	65	9	410	79	112	81	167	9	20	36.2	37.8	93	100	16	17	2.8	3	16	19	0.5	0.6	2.7	3.1	108	110	89	126	24.9	29.9	9.9	10.6	0.6	0.8	252	327	4.4	5.5	25.1	26.1	14.2	14.5	136	139
13	75	24.1718	0	F	1	1	64	15	878	75	106	64	140	10	20	35.1	37.6	85	100	13	20	1.8	2.2	8	18	1.4	2.6	0.9	1.3	107	124	69	146	16.9	40.9	5.6	14.6	5.5	9.5	44	116	3	4	46.9	82.8	17.5	21.5	139	147
8	75	4.8525	1	F	1	2	57	15	738	84	120	59	154	21	25	35.4	37.3	93	100	12	22	3.3	3.3	23	30	0.3	0.3	1.2	1.7	96	109	118	197	34.1	46.2	11.9	15	1.7	4	427	553	3.8	8.5	20.8	22.5	14.2	14.5	137	143
5	75	1.7215	0	M	1	1	62	14	3185	51	138	90	172	9	18	35.2	35.8	93	100	18	18	1.7	1.7	22	22	3.1	4.9	1	1	106	106	107	276	23	33	7.7	10.6	1.6	1.7	97	144	3.6	3.8	38	54	19.3	20.8	138	142
7	75	4.7979	1	M	0	2	38	14	1905	61	119	74	146	8	31	35.6	39.4	92	100	12	16	3.1	3.1	25	27	0.6	0.6	0.9	0.9	98	104	114	148	28.9	34	9.4	10.9	0.8	1.7	320	339	3.5	4.1	56.8	82.7	16	17.2	136	139
6	75	2.912	0	M	1	0	31	15	1388	63	82	106	181	9	21	36.6	37.5	93	100	10	12	3.8	3.8	39	44	0.4	0.4	0.7	0.7	91	95	104	138	29.6	37	10	11.2	0.9	1.9	142	185	3.9	5.1	25.9	26.8	13.8	14.7	140	142
9	75	3.8734	1	M	0	3	78	9	1499	68	91	66	122	15	30	34.8	36.6	91	97	21	21	2.9	2.9	22	22	45.8	45.8	0.5	0.5	109	109	73	73	33.9	33.9	11.1	11.1	4.1	4.5	129	129	4.5	4.5	40.2	40.2	20.1	20.1	147	147
7	76	3.7463	0	F	0	2	63	15	2175	108	124	73	154	16	33	35.5	36.8	92	100	14	17	3.9	3.9	24	28	0.3	0.3	1.4	1.6	102	105	146	186	23.6	26.1	8.4	8.9	1.5	1.5	36	39	3.7	4.2	24.8	27.1	13.5	14.5	140	141
8	76	29.3184	1	F	1	2	63	15	2758	64	112	65	144	8	32	34.8	37	62	100	17	18	3.5	3.5	16	24	0.6	0.7	1	1.2	101	110	87	463	33.8	40.7	11.2	13	3.1	8.2	171	228	3.5	4.2	32.6	150	12.5	13.3	132	140
9	76	4.6402	1	F	1	2	74	15	745	90	119	77	154	10	24	35.4	36.8	95	100	15	20	1.8	1.8	13	18	2.5	3.3	1.3	1.4	108	111	67	123	19	30	6.4	9.8	1.9	6.4	164	169	4.3	4.9	38.2	51.3	20.4	25.1	136	138
7	76	13.3406	0	M	0	2	52	14	1136	90	113	71	123	18	31	36.2	37.6	93	99	17	21	3	3	18	19	0.4	0.4	2.2	2.7	106	106	173	182	31	37	10.3	12.4	1.2	2.1	318	363	4.6	5.1	28.8	34.8	14.5	15.6	137	140
8	76	8.3172	0	M	1	2	60	14	2055	108	169	31	135	13	31	35.9	37	91	99	12	13	3	3	23	24	0.7	0.7	0.9	1.1	104	107	122	165	31.1	35.1	11.1	11.5	0.8	1.1	206	219	3.8	4	30.6	33.8	13.9	13.9	137	138
5	76	4.5672	1	F	0	3	52	13	1110	74	113	85	125	15	26	35.9	36.4	85	99	10	13	2.8	2.8	23	25	0.4	0.4	0.8	0.8	103	105	99	157	26.2	30	8.4	8.5	1.5	1.5	323	374	3.9	4	28.8	28.8	19.6	19.6	134	137
2	76	4.9474	1	F	1	2	49	15	1015	94	129	95	132	11	24	36.8	38	86	99	14	15	2.8	2.8	25	27	0.3	0.4	1.1	1.3	99	100	95	122	38.6	39	12.6	12.8	1.4	2.6	251	286	4.6	5.1	36.4	36.4	14.9	14.9	131	136
9	76	4.0823	1	M	0	3	63	13	905	60	85	84	136	15	24	33.4	37.3	90	100	16	19	2.9	2.9	15	20	0.8	1	3	3.1	111	116	78	110	27.4	31.1	8.9	9.6	0.9	1.3	76	84	4.4	4.6	45.2	46.4	13.4	14.5	140	145
5	76	9.526	1	M	1	1	45	15	2005	66	83	112	164	18	32	36.9	38.2	98	100	14	14	2	2	19	19	2.4	2.4	2.2	2.2	112	112	98	98	27.4	27.4	9.5	9.5	1.3	1.3	372	372	3.8	3.8	30.1	30.1	20.6	20.6	141	141
14	76	1.2141	1	M	1	2	113	3	105	60	77	59	120	12	18	35.6	36.4	87	100	16	17	2.8	2.9	22	22	1.1	1.1	3	3	92	95	193	208	32.2	34.6	11	11.3	1.3	2.1	360	360	5.5	6.3	32.9	32.9	18.8	18.8	125	127
10	76	3.3785	1	M	0	2	91	15	172	105	129	63	107	23	36	36.5	38	91	97	13	20	2.6	2.6	19	23	1.4	2.5	1.4	1.5	97	105	91	110	30.1	35	9.7	11.5	1.7	5.1	649	1000	4	4.1	28.1	107.7	15.2	21.8	133	136
4	76	3.0242	0	F	1	2	55	14	2995	69	163	82	153	16	31	37.2	38.4	91	100	9	13	3.5	3.5	31	35	0.2	0.2	0.9	1	95	98	117	282	37.8	39.6	12.3	12.7	0.6	1	207	221	4.2	4.5	31.1	51.1	12.9	16.5	135	137
4	76	4.6952	0	M	1	2	67	14	3260	98	145	64	157	17	31	36.7	38.5	96	100	14	18	3.3	3.3	13	16	0.3	0.3	3	3.2	110	112	152	230	28.4	31.5	8.9	9.5	1.4	1.4	246	277	3.8	4.4	26.7	26.7	14.9	14.9	137	138
10	76	2.6126	1	M	0	3	78	7	162	93	121	100	164	16	29	35.7	37.7	87	100	16	22	3	3	21	27	0.1	0.1	3.2	4.2	100	101	95	100	26.6	39.5	9.9	12.4	0.7	0.7	298	354	3.6	3.8	23.4	23.9	13.2	13.4	138	140
8	76	2.089	0	F	0	2	68	15	245	61	115	95	146	14	35	36.3	37.7	95	100	17	23	3.3	3.3	23	28	0.3	0.3	4.3	8.3	94	101	77	314	35.9	39.9	11.7	12.8	2.2	2.4	33	44	4	5.4	26.4	26.4	12	12	138	139
4	76	2.1564	1	F	0	2	37	15	3376	92	121	88	125	20	33	35.2	35.7	74	99	18	18	2.9	2.9	24	24	0.6	0.6	1.3	1.3	97	97	81	81	29.3	29.3	10.1	10.1	1.1	1.2	178	178	3.5	3.5	59	59	27.1	27.1	135	135
9	77	31.7938	0	M	1	1	51	7	1463	58	77	104	167	5	20	36.2	36.6	96	99	11	12	3.1	3.1	34	39	0.5	0.5	1.4	1.7	92	104	89	135	42.3	47	13.5	15.5	1.6	2.3	154	185	4.1	5.4	26.7	28.9	24.3	25	141	146
1	77	3.8945	0	F	1	1	27	15	2239	55	69	120	163	16	26	37	38.1	97	100	12	14	3.5	3.5	27	27	0.7	0.7	0.5	0.6	103	109	118	142	35.8	36	12.5	12.8	1.7	1.7	342	350	3.7	4.3	67.9	70.7	13.7	14.1	140	144
3	77	6.5154	0	M	1	3	49	10	1000	73	105	91	133	19	33	35.8	37	94	100	8	18	2.6	2.6	23	26	0.2	0.5	0.7	0.9	108	111	108	171	29.1	37.2	9.7	12.9	1.4	4.8	290	491	3.6	4.2	19.8	25.9	13.5	13.8	139	146
11	77	14.9093	0	M	1	3	77	8	1210	52	75	84	174	13	37	37.1	38.7	95	100	11	12	1.8	1.8	25	28	0.4	0.5	0.7	0.8	103	104	104	134	31.4	31.4	10.5	10.8	1	1.3	262	268	4	4.1	24	26.4	13.7	13.8	137	138
14	77	0.6021	1	F	1	2	101	15	225	108	138	77	136	14	28	38.9	38.9	56	100	15	27	2.2	2.2	10	23	6.9	8.7	0.7	1.1	100	100	130	213	26.4	27.9	8.4	9.5	2	9.9	131	166	2.5	3	24.5	33.1	15.5	18.5	134	135
10	77	4.6814	0	F	1	2	64	15	820	54	89	65	144	15	27	35.2	38.8	97	100	22	30	3.1	3.1	8	16	1.5	1.5	3.3	5.1	103	114	109	155	14	32	3.7	10.6	2	5.3	109	162	4.6	6.6	36.7	51.5	19.1	141.5	137	147
11	77	7.5084	0	M	1	3	105	8	1705	77	123	83	139	15	25	36.2	38.6	94	100	14	17	3.8	3.8	18	22	0.6	1.1	2.6	3	99	109	91	184	35	40.6	12.1	13.6	0.9	2	203	232	5.2	9.2	24.2	148.8	16.3	21.5	128	139
11	77	7.1226	0	M	1	2	101	14	370	102	147	79	105	16	26	36.2	36.8	90	100	20	24	3	3	14	19	0.3	0.4	4.2	4.9	99	106	151	370	34.9	35.8	11.1	11.3	1.9	3.1	174	177	3.9	5.2	29.7	31.1	12.3	13.3	133	137
2	77	13.3814	1	F	1	2	78	15	1515	68	161	86	122	21	39	35.4	37.3	92	100	17	18	2.8	2.8	20	20	0.7	0.7	1.5	1.8	113	116	168	175	34.8	35.1	10.8	11	1.9	3.3	180	189	3.3	3.4	26.3	26.3	15.4	15.4	147	151
14	77	2.1108	1	F	0	3	82	9	280	86	145	70	131	11	28	36.4	37.2	74	99	11	13	3.1	3.1	19	25	0.2	0.4	0.8	1.4	113	115	102	136	38	41	11.9	12.3	0.7	1.7	164	190	4.3	4.8	49.3	56	42.4	54.6	140	146
10	77	1.8718	0	F	0	2	70	11	2455	68	127	106	202	11	22	36.2	38.5	95	100	14	19	3	3	18	25	2.1	2.4	2.1	2.6	99	106	208	348	21.3	29.6	7.5	10	2	2	13	23	3.6	4.4	26.1	36.7	11.7	13	134	141
4	77	5.5212	0	F	1	3	66	6	2155	39	129	95	181	7	32	36.7	38.2	97	100	14	17	2.6	2.6	19	20	0.5	0.5	0.6	0.7	101	105	131	139	25	32	8.3	10.1	1	1	292	377	3.5	4.1	24.5	25.8	13.8	14.2	131	135
5	77	16.1288	0	M	1	1	41	14	4175	47	118	104	141	17	36	35.2	35.6	67	100	13	15	3.1	3.1	21	25	0.6	0.6	0.9	1.2	98	104	145	217	36.2	39.2	12.1	13.4	1.1	2.6	151	175	4	4.4	21.9	22.1	12.9	13.3	132	138
8	77	4.2958	0	M	1	3	64	6	1290	70	101	83	186	6	22	36.4	37.7	95	100	9	15	3.6	3.6	23	29	0.4	0.4	1.2	1.4	105	106	146	188	30	35	10.5	11.7	1.1	1.1	194	234	4.5	5.2	24.5	69.4	13.6	15.2	137	139
10	77	2.0559	1	F	1	3	103	4	440	89	114	49	114	13	24	35.2	35.9	92	100	11	12	1.9	1.9	19	19	1	1	0.3	0.3	114	116	183	189	37.4	37.4	12.2	12.2	2	2	294	294	3.4	3.5	28.7	28.7	13.8	13.8	141	143
5	77	1.4172	0	F	0	2	60	10	2585	77	100	124	192	15	34	36	36.9	89	99	14	20	3.3	3.3	21	29	1.2	1.2	2.3	2.6	98	98	153	235	26.7	31.1	8.9	10.2	1.5	1.5	338	424	3.7	4	27.1	27.1	12.5	12.5	135	137
1	77	1.3227	1	F	1	2	47	15	1120	75	147	44	177	16	22	36.4	37.8	97	100	20	20	4.2	4.2	20	20	1	1	0.7	0.7	101	101	174	178	44.9	50	15.5	16.5	3.9	3.9	268	268	4	4	25.1	25.1	20.6	20.6	137	139
6	77	3.609	1	F	0	3	79	10	1885	85	130	87	139	19	29	35.8	36.6	95	100	18	20	3.5	3.5	22	24	0.3	0.3	3.7	3.8	103	105	133	150	25	27.4	8.4	9.2	1.1	1.1	371	371	3.6	4.4	35.8	35.8	47.7	47.7	139	143
5	77	2.2597	0	M	1	2	56	15	1175	66	104	79	121	12	26	35.9	38.2	97	100	9	26	3.4	3.4	19	25	0.4	0.4	0.8	1.8	127	137	177	360	30.8	47	9.7	15	1.3	9	326	501	3.1	4	25.1	28.1	14.2	14.9	155	174
11	77	1.0115	1	F	1	2	105	15	252	104	140	45	147	13	36	36.7	38.6	82	98	16	23	2.4	3.3	14	23	0.6	1.3	1	1.8	104	112	68	165	30.2	34.4	9.7	11.4	2.2	10	352	405	4.5	5.5	48.5	57.4	43.5	64.1	140	143
12	77	26.5126	1	F	1	2	103	14	340	110	194	62	148	1	40	36.6	37	91	100	19	21	2.3	2.7	13	18	0.7	1.2	1.5	2	107	118	96	152	30.8	49	10.8	16.2	3.1	4.6	42	99	2.2	4.3	49.8	57.3	15	19.8	140	143
1	77	1.7041	1	M	1	2	59	15	630	48	94	93	183	10	29	35	36.9	98	100	13	15	3.9	3.9	24	28	0.2	0.2	0.9	1	97	103	97	234	32.7	38.5	10.9	12	1	1	241	431	3.8	6.1	28.4	28.7	12.7	13.3	134	138
10	77	7.5964	0	M	1	1	47	15	525	83	115	106	136	9	24	37.3	38.5	95	100	15	16	3.6	3.6	23	24	0.7	0.7	3.5	3.6	97	98	94	112	38.1	38.1	12.2	12.2	1.1	1.6	172	179	4.4	4.5	41.8	42.2	27.7	28.8	131	133
8	77	3.2723	0	M	1	2	82	14	1515	81	126	86	165	11	41	36.6	39.3	87	100	8	10	2.5	2.5	30	35	1.4	1.4	0.8	1	97	105	86	118	18	26.2	6.1	9.1	1.8	1.8	232	283	3	3.8	37.5	40.7	14.1	14.3	138	141
7	77	3.1293	0	F	0	2	68	14	760	70	96	90	156	15	31	35.7	36.7	90	100	11	11	2.7	2.7	34	34	0.3	0.3	1.9	1.9	94	96	104	114	31.9	32.1	10.5	10.8	1.5	1.5	19	27	3.7	4	24.2	25.2	14.3	14.7	135	137
7	77	17.9774	1	F	1	3	90	11	1014	114	223	75	156	20	33	36.5	38.3	86	98	10	11	1.7	2.4	25	28	0.9	2.2	1	1.1	112	116	132	225	31.9	36.2	9.9	11	1.4	2.1	273	361	3.9	4.5	23.9	27.8	14	15.9	143	149
12	77	4.3173	1	M	1	2	104	3	445	40	85	76	156	15	20	36.2	36.4	94	100	13	16	2.6	2.9	22	23	0.4	0.4	3.6	3.7	107	109	192	207	27.8	31.7	9.2	10.3	1.2	3.7	118	167	4.6	4.8	28.1	29.7	13.6	14.4	138	142
6	78	2.1914	1	M	1	1	58	15	539	66	91	104	161	11	33	35.1	36.3	88	100	14	16	3.2	3.2	25	29	0.4	0.4	3	3.4	99	101	117	149	19.3	25.4	6	8	1.1	1.1	222	264	5	6.3	29	33.6	20	32.4	135	137
6	78	4.2464	1	F	0	1	53	14	450	76	105	102	203	9	29	35.1	36.8	85	100	16	17	3.2	3.2	22	23	0.8	0.8	1.1	1.6	92	100	93	145	18.6	39	6.4	13.2	1.5	1.8	188	300	3.4	4.4	29.9	93.1	12.7	13.1	128	135
12	78	7.2794	0	M	0	2	49	15	908	50	83	84	128	5	24	35.6	37.3	88	100	17	21	3.5	3.6	20	21	1.6	2	5.4	5.7	101	113	92	129	33	36.3	10.9	12.6	2	3.6	168	174	3.1	4.9	39.1	46	23.5	32.8	134	139
2	78	2.6393	0	F	0	2	49	10	1040	62	83	116	189	11	25	35.9	38.1	95	100	7	17	4.6	4.6	31	39	0.7	0.7	0.9	1.1	95	96	78	147	34.9	46.5	11.4	14.4	0.5	0.7	209	229	4.7	5	40.7	40.7	13.9	13.9	137	138
10	78	9.5987	0	F	1	3	66	8	472	93	129	95	155	15	30	36.6	38.3	91	99	12	13	2.8	2.8	22	27	0.9	0.9	1.2	1.2	103	108	73	90	25.5	27.9	8.6	9.2	1	1.2	248	280	4.1	4.5	43.8	43.8	20.8	20.8	135	139
11	78	67.9735	0	M	1	2	89	15	65	74	133	65	131	9	35	36.7	37.3	94	100	17	24	3.3	3.3	10	17	1	1.1	4.4	5.3	100	105	134	172	43	49.9	14.3	16.2	1.2	2.4	220	248	4.3	6.4	27.4	27.4	13.6	13.6	129	132
8	78	1.8363	1	M	1	2	69	6	2135	69	107	102	185	14	24	37.4	38.6	87	100	9	14	3.3	3.3	25	28	0.4	0.5	0.9	1.4	106	113	58	356	31.2	37.9	10.5	12.7	1	2.9	312	463	3.7	4.2	24.1	25.9	13.4	13.7	142	147
3	78	5.3784	1	M	1	2	70	15	3020	89	119	79	131	14	54	35.7	37.9	88	100	12	17	1.9	1.9	21	24	0.3	0.3	1	1	108	108	114	116	36	39.2	11.5	12.5	1.2	1.2	60	62	4.1	4.4	38.5	102	14.9	30.9	140	142
16	78	8.2481	0	F	1	2	84	14	472	62	76	83	148	17	36	35.4	36.7	86	100	16	23	2	2	9	15	1.6	2.1	3.9	4.1	107	112	98	250	25.9	32.6	9.2	11.4	2.5	3	7	23	3.6	4.8	31.9	35.3	14.6	15.2	134	139
3	78	1.9538	1	M	1	3	53	12	513	54	75	84	156	12	24	34.4	36.8	92	100	6	7	2.5	2.5	29	32	0.1	0.1	0.9	0.9	106	113	80	118	24.1	29.5	7.6	8.6	0.5	0.7	158	201	3.8	4.1	37.6	37.6	12.8	12.8	141	145
8	78	1.9361	1	M	1	2	58	15	1653	84	124	83	194	10	29	36.7	38.1	93	100	13	22	2.6	2.6	18	22	4.8	6.1	1.2	1.3	104	110	125	333	18	31.4	6.1	10	2.1	4.2	159	541	4.6	5.7	41.3	57	14.9	15.5	134	141
9	78	4.3563	0	M	0	2	51	15	1205	70	76	90	127	18	29	35.3	36.7	89	100	13	15	4	4	24	26	0.6	0.8	1.6	2.1	102	106	114	180	32	35.5	11.1	12	1.2	1.9	81	97	4.4	4.9	38.3	39.5	24.1	34.2	138	139
6	78	7.9664	1	M	1	3	35	13	1740	80	110	75	212	10	26	36.8	38.4	96	100	10	16	3	3	19	21	0.4	1	1.5	1.8	106	111	80	165	32.7	37.6	11.2	13.6	0.8	1.2	176	229	3.4	3.7	26.1	29.3	13.6	13.8	136	139
4	78	5.2688	0	M	1	3	47	11	1563	48	80	81	197	12	26	35.4	37.7	95	100	15	24	3	3.7	22	25	0.4	0.5	1.4	1.4	100	109	99	457	24.6	36.4	8.4	12.6	1.6	3.4	154	208	3.4	5.1	29.6	37.7	17.7	34.9	136	147
11	78	3.4835	0	F	1	1	72	15	2740	44	151	94	152	9	20	34.9	37.4	91	100	6	25	2.4	4.1	16	20	0.7	2.1	0.7	1.4	99	118	97	217	28.6	47.1	9.8	15.6	1	5.1	113	158	3.2	5.7	26.5	94.1	19.5	43.7	134	140
13	78	1.0996	1	M	0	3	101	13	100	29	120	78	116	15	28	35.6	37.1	84	99	28	29	4.8	5	13	14	31.8	42	3.6	3.9	97	97	96	140	21.4	27	7.8	9.3	2.1	2.8	110	132	4.3	4.8	49.9	49.9	19.2	39.7	134	134
5	78	5.0371	1	M	1	1	49	15	1480	96	132	124	166	13	23	36.3	38	96	100	15	20	3	3.5	19	26	0.5	0.6	2.7	3.5	103	111	102	183	27.3	31	9.3	9.7	1.3	1.9	362	439	4.2	4.7	34.7	150	15.5	16.6	142	147
3	78	8.461	1	F	1	1	36	15	1493	50	108	91	156	10	19	35.9	38.3	99	100	14	17	3.2	3.2	21	22	0.8	0.8	0.5	0.5	109	109	171	242	31.8	37.2	10.7	12.3	0.8	1.4	188	205	3.7	4.5	36.9	57.5	13.4	15.3	140	143
13	78	1.2327	1	F	1	3	111	3	123	45	79	56	128	11	29	36.2	37.7	76	100	17	33	3.2	3.2	11	23	0.4	0.4	0.9	1.4	95	103	79	220	29.1	32.7	8.7	10.7	3.8	13.2	271	392	3.5	6	33.4	78.8	16.7	45.9	137	139
3	79	41.0915	0	F	1	1	34	15	2335	64	93	94	178	12	20	35.6	36.9	95	100	17	18	3.7	3.9	19	20	0.3	0.4	1.5	1.7	106	116	110	213	31	37	10.3	12.5	1.2	1.2	254	271	3.8	4.5	23.1	23.6	17.9	18.9	138	142
8	79	1.9313	0	M	1	2	49	15	1285	52	81	79	114	14	27	35.6	37.4	96	100	13	14	3	3	15	16	0.2	0.2	2.9	4.3	110	116	87	98	23.8	25.6	7.6	7.9	1	1	110	121	3.7	4.4	28.9	150	16.7	16.7	136	140
8	79	8.6055	0	F	1	2	58	10	910	72	82	104	201	17	33	37.3	38.9	88	100	18	18	3.7	3.7	24	24	0.7	0.7	5.3	5.3	102	102	144	165	35.4	35.4	12.4	12.4	1	1.4	109	109	4.4	4.7	27.3	27.3	13.5	13.5	140	140
19	79	1.7335	1	M	1	2	144	15	127	93	119	81	116	10	30	34.4	36.8	90	100	17	20	2.1	2.5	13	18	9.4	10.3	2.3	2.7	103	104	19	148	28.4	39.6	9	12.4	6.3	9.1	16	71	4.2	4.7	61.6	105.3	19.4	29.5	131	136
4	79	6.2634	1	F	1	2	76	15	925	72	139	52	167	8	25	35.9	37.4	93	100	8	14	2.8	2.8	24	26	0.2	1.5	0.4	0.8	102	119	177	351	22	47	7.2	15.7	1	3.3	88	257	2.7	4.9	21.6	39.9	12.8	16.6	137	146
5	79	20.8544	0	M	1	3	52	8	615	52	73	75	172	9	25	36.2	36.7	94	100	10	15	2.5	2.5	25	25	0.3	0.3	1.8	1.8	106	110	248	420	29.4	34.1	9.7	11.2	1.7	1.8	192	196	4.4	5.2	26.9	26.9	12.9	12.9	141	141
5	79	11.196	1	F	1	3	64	12	2730	60	81	95	168	12	29	35.9	37.4	83	100	14	24	4	4	21	27	0.7	0.7	2.3	2.3	98	103	126	431	21.9	29.6	8.6	10	2.2	3.2	186	210	3.7	4.7	27	32.9	13.6	20.7	138	140
7	79	11.4602	0	F	1	2	50	15	1215	60	109	63	221	18	23	37.5	39.8	97	100	13	21	4.3	4.3	20	21	0.2	0.3	0.6	0.9	101	109	189	435	33.1	45.6	10.9	14.1	1.6	3.9	167	311	3.7	10.2	22.1	101.1	11.9	15.3	134	139
6	79	1.8685	0	M	0	2	23	15	2955	85	98	100	178	16	23	37.5	38.4	92	100	12	12	3	3	25	25	3.4	4.6	0.9	1	108	110	102	128	31.4	35.8	10.8	11.8	1.4	1.4	201	230	2.3	4.1	29.6	29.6	14.4	14.4	141	143
2	79	4.7376	1	F	1	1	23	15	1455	62	96	100	146	15	18	36.8	38.2	98	100	11	16	3	3.3	24	27	0.4	0.6	0.6	0.7	99	100	89	139	30.2	34.2	10.4	11.9	1.1	1.1	318	402	2.8	3.9	27.1	29	13.1	13.6	135	136
4	79	15.3119	1	M	1	2	56	15	2585	36	136	69	189	12	27	36.9	37.5	93	100	11	16	3.3	3.3	23	23	0.5	0.5	0.6	0.8	107	112	131	204	37.1	43.6	12.6	14.5	1.3	8	245	299	4	4.4	28.3	28.3	11.6	11.6	142	142
7	79	3.7978	0	M	1	3	50	9	1320	103	115	81	146	15	27	36.5	37.8	90	100	13	18	4.2	4.2	21	24	1.3	1.3	0.8	1.1	101	112	104	220	35.8	49.1	12.5	17.4	1.5	4.8	205	297	3.7	4.9	26.1	39	14	14.8	137	142
4	79	11.8798	1	F	1	2	49	14	765	82	109	93	131	12	23	35.9	38.8	94	100	15	23	3.7	3.7	23	27	0.8	0.9	1.6	1.7	103	105	216	236	25.4	37	8.4	12.2	3.6	3.6	102	115	4.6	8.5	24.7	24.9	18.2	21.1	140	142
1	79	12.1592	0	F	1	2	37	15	2140	68	98	91	165	14	27	34.6	37.6	94	100	9	13	4.3	4.3	23	32	0.3	0.3	0.6	0.8	101	109	91	201	19	35.4	6.3	12.1	1.6	6.3	202	267	3.3	4.2	21.8	49.1	12	15.6	135	142
15	79	4.5267	1	M	1	2	102	15	375	67	105	55	131	19	43	34.9	37.7	83	100	14	32	2.7	2.8	11	26	3.2	6.1	1.4	2.2	94	105	92	200	17.2	32.2	5.4	10.5	7.9	14.6	59	93	3.4	7	33.8	78.9	18.1	27.8	135	142
8	79	3.9239	1	M	1	2	71	15	430	110	131	77	110	14	34	36.2	37.1	90	97	12	12	2.5	2.5	29	32	0.5	0.5	1	1.2	102	106	155	196	26.4	38.8	11	12.9	1.6	2.2	184	232	4.6	4.6	22.7	22.7	11.7	11.7	141	142
7	79	9.8159	1	F	1	1	75	15	208	64	126	81	141	14	20	35.1	36.9	73	100	16	17	2.3	2.3	12	14	0.6	0.6	3.4	3.8	113	117	116	138	35	41.7	11.7	13.3	1.3	2	210	268	3.6	4.6	28.8	35.9	17.2	37.6	137	141
12	79	41.2311	0	M	1	2	69	15	830	76	100	80	153	11	26	35.9	36.9	93	99	12	23	2	2.8	15	20	7.9	9.3	1	1.4	106	109	38	101	24	32	8.1	10.7	1.9	9.3	75	127	3.2	3.9	36.6	40.7	19.7	21.5	136	142
15	79	36.0463	0	F	1	3	92	7	33	87	111	79	138	20	29	36.1	37.3	92	99	14	17	2.1	2.1	25	29	0.6	0.7	2.1	2.3	101	103	130	166	33.4	35.7	10.9	11.1	1.8	1.8	105	120	4.2	4.6	49.7	52.4	14.8	15	139	141
8	80	7.7889	0	F	1	2	46	15	491	77	100	90	128	9	24	36.4	37.9	92	99	11	15	2.7	2.7	17	18	0.5	0.5	1.2	1.4	111	117	117	164	25	33.3	8.4	11.5	1.4	3.6	112	164	3.9	4.5	31.1	51.5	11.8	12.3	137	143
4	80	2.8719	0	F	0	2	46	14	814	53	118	94	182	7	27	36.6	38.2	96	100	13	20	3.6	3.6	23	26	0.6	1	0.9	1.1	97	102	133	181	30.5	35.9	9.8	11.3	0.9	3.1	582	645	4.3	6.2	25.8	29.2	12.6	14.3	132	138
1	80	3.6748	0	F	1	2	46	15	2915	94	127	50	138	7	48	35.9	37.8	91	100	17	17	3.2	3.2	25	25	0.2	0.2	0.6	0.6	96	98	133	136	29	29	9.6	9.6	1.9	1.9	189	189	3.5	3.7	28.6	28.6	12.7	12.7	136	136
7	80	1.0995	1	M	0	2	75	15	1380	27	151	55	197	14	23	32.7	33.5	31	100	16	16	3.4	4.3	20	22	0.7	0.7	0.9	1	103	106	168	205	33.7	40.8	11.8	13.8	1.5	1.8	277	303	3.7	4.1	26.7	29.7	13.1	13.6	137	139
6	80	2.2137	1	F	0	2	85	6	1077	73	118	103	203	18	29	35.6	36.6	89	99	13	15	3.1	3.5	25	26	0.2	0.3	1.1	1.4	100	108	221	318	35.4	38.9	10.9	12.1	1.2	1.3	243	300	3.8	4.4	25.1	26.7	16.1	22.4	140	142
1	80	11.9492	0	F	1	2	23	15	1557	70	82	87	179	13	26	37.2	37.8	98	100	13	13	3.8	3.8	27	27	0.3	0.3	0.8	0.9	105	107	158	159	30	37.1	10.1	12.2	1.9	2.6	249	250	3.3	4.1	24.8	25	12.3	12.7	143	143
8	80	17.9248	1	F	1	2	120	3	895	45	73	87	169	13	20	33.8	36.9	97	100	10	16	2.3	2.3	23	26	0.4	0.8	1.4	2.2	98	111	73	206	23	34.1	7.6	12.3	1.1	5.2	127	138	3.2	4.1	31.8	36	11.9	13.8	129	140
15	80	43.1362	0	M	1	2	89	15	266	62	87	63	190	7	28	33.4	37.1	16	100	11	20	2.3	2.8	15	20	1.5	4.4	1	1.7	98	119	71	334	7.3	41	8.3	13.6	1.5	9.3	67	147	3.3	5.5	47.5	137.3	17.2	19.9	132	142
6	80	14.6141	1	F	1	3	61	12	1083	78	103	98	146	14	38	35.8	37.6	70	97	12	14	3	3	29	30	1.1	1.1	0.7	0.9	95	99	87	95	30.8	37	10.4	12.2	0.9	0.9	333	388	2.8	3.7	35.6	63	17.8	19.1	136	138
4	80	10.4403	1	F	1	2	22	9	2017	60	97	85	147	13	21	36.2	36.7	95	100	12	14	3.6	3.6	26	28	0.4	0.4	0.4	0.5	104	105	90	106	33	37.5	11.1	12.7	0.8	0.8	190	207	3.8	4.1	20.2	20.3	11.6	12	138	141
14	80	16.8575	1	M	1	2	85	15	244	84	144	83	140	12	38	36.2	38.6	95	100	13	19	2.5	2.5	20	23	1.1	1.1	1.4	2.2	96	102	113	157	26	35.9	8.6	11.8	3	5.2	42	107	3.4	5.4	33.7	53.5	16.3	22.5	128	133
8	80	2.1703	0	F	1	1	49	11	1450	70	75	125	185	9	20	36.7	37.6	92	100	13	21	4.1	4.1	26	27	0.3	0.3	5.1	5.6	103	105	109	131	33.5	39.5	10.4	11.5	1.1	6.4	166	216	4.2	4.4	22.4	22.4	12.7	12.7	141	146
7	80	13.357	1	M	1	2	61	15	1227	64	110	65	157	19	32	34.7	37.2	86	100	10	12	2.3	2.3	23	25	0.7	0.7	1.2	1.4	107	109	123	125	27.1	34	9	11.4	1.2	1.2	264	366	4.3	4.7	27.2	38.5	14.5	21.3	138	139
6	80	10.8092	0	F	1	3	73	10	703	67	110	69	134	13	22	35.4	37.4	95	100	7	10	1.1	1.1	18	20	0.6	0.6	0.7	0.8	115	117	67	243	23.8	28.5	7.4	9	1.1	1.5	278	348	3.4	4.2	31	32.7	15.1	16.8	138	141
5	80	3.9443	0	F	1	3	61	9	954	49	68	79	145	11	24	35.3	36.3	99	100	7	12	2.6	2.6	22	29	0.2	0.2	1	1.5	104	116	78	204	22	37.6	7.2	11.1	0.6	1.4	152	222	3.7	4.2	27.5	30.4	12	13	141	144
12	80	17.1237	0	M	1	2	89	14	273	85	166	60	162	7	33	36.3	39.7	88	100	15	21	3.1	3.1	17	20	2.7	2.8	5.8	7.3	106	109	101	182	29.2	31.8	9.4	10.2	1.1	2.3	126	131	3.8	4.5	30.1	30.1	15	15	137	141
4	80	7.2089	1	M	1	2	55	15	520	84	110	81	130	18	33	35.1	35.5	91	98	20	26	3.2	3.5	14	22	2.4	2.6	0.8	1.8	79	82	97	128	41.4	42.2	14.4	15.5	3.1	3.1	158	183	3.8	4.3	27.8	75.3	14.9	17.5	115	119
6	81	9.09	1	M	1	2	94	3	3385	57	113	126	189	15	28	36.3	37.6	95	100	15	19	4.7	4.7	25	26	2.3	3.1	0.9	1	102	106	134	179	31.7	45.7	11	16	1.7	1.7	191	269	3.5	5.6	26.7	39	12.7	26.1	141	143
5	81	4.9132	0	M	1	2	51	15	1395	62	80	75	127	17	25	35.7	36.3	96	100	13	21	2.9	2.9	16	19	0.4	0.4	1.4	1.5	108	109	130	159	29.3	32.4	9.8	10.5	1	2.4	461	595	3.1	3.6	30.8	30.8	14.4	14.4	138	141
1	81	14.7257	0	F	1	2	63	15	1040	80	141	80	137	13	37	35.8	37.4	94	100	8	12	3.1	3.1	28	31	0.4	0.4	0.5	0.6	100	105	81	158	27	33.7	9.1	11.2	0.9	1.2	524	638	3.3	4.1	30.7	35.1	15.3	16.5	133	143
9	81	2.3194	1	F	1	2	74	15	26	86	109	56	111	13	29	37.2	38.3	95	99	15	15	2	2	15	15	0.3	0.3	2.9	2.9	108	108	87	87	27.4	27.4	8.8	8.8	0.7	1	437	437	4.3	4.3	37.3	37.3	23.2	23.2	134	134
8	81	3.4635	0	M	1	3	96	10	491	35	72	92	184	12	38	34.8	37.4	92	99	16	23	3.8	4	25	28	0.5	0.6	3.2	4.5	92	101	58	132	23.5	25.4	8.3	8.8	1.7	1.9	85	101	4.1	4.6	39.3	44.2	11.2	14.9	137	140
1	81	0.9975	0	M	1	2	36	15	1702	77	107	93	175	14	27	36.3	37.1	92	100	12	14	2	2.1	26	27	0.5	0.6	1	1	102	102	100	107	27.1	28.4	8.6	9.2	1.1	1.1	806	852	4.2	4.3	29.3	78.5	15.1	15.2	137	138
13	81	6.047	0	M	1	2	82	15	420	69	112	87	129	10	28	35.7	38.1	91	100	15	19	2.6	3.1	15	23	8.1	10.5	1.9	2.7	104	113	100	192	35.9	37.5	12.4	12.7	1.8	3.4	72	101	3	4.6	26.9	27.7	14.3	15.3	137	142
4	81	4.8743	0	F	1	2	54	10	999	69	94	80	160	8	19	35.3	36.4	89	100	10	12	2.7	3	27	36	0.3	0.3	0.9	1.2	89	106	119	140	33.2	37.5	10.4	12	1	1.5	195	235	3.3	5.8	23.7	27.5	12.2	13.1	135	141
14	81	3.0969	1	M	1	3	123	3	0	78	109	55	147	10	31	35.4	37.2	95	100	20	29	2.7	3	18	22	0.3	0.4	5.8	6.4	103	107	66	290	33	41.6	10.7	12.5	2	8.2	220	323	5.6	8.7	41.6	72	14.8	26.5	141	144
13	81	11.2081	0	F	1	3	95	8	435	87	128	60	163	12	29	35.4	37.9	90	100	11	17	2.1	2.1	20	25	0.2	0.2	0.3	0.5	98	109	101	298	23	30.2	7.6	9.8	1.6	3.3	308	489	3.6	4.3	22.5	22.5	13.1	13.1	134	137
7	81	2.6793	0	F	0	1	47	15	2270	69	87	107	129	14	28	36.8	37.5	86	99	13	16	4.1	4.1	28	32	0.8	0.8	1.4	1.6	98	99	86	106	21.4	22.7	7.3	7.6	1	1.1	31	80	3.4	3.9	40.1	40.8	15.8	17.8	139	140
15	81	7.5607	0	M	1	3	69	13	2016	75	132	79	206	16	43	37.2	39.7	85	100	15	19	3.9	3.9	19	24	0.2	0.2	5.2	7.1	110	115	81	154	19.7	26.2	6.9	9.1	1.3	1.4	65	111	5.1	5.5	41.6	72.8	13.3	14.7	143	147
6	81	3.5708	0	M	0	2	79	11	3090	80	103	117	167	26	40	36.2	39.2	87	100	18	19	4.5	4.5	13	16	0.2	0.3	2.3	2.6	103	108	99	139	25.1	30.8	8.4	9.8	1.7	1.7	131	170	5.5	6.6	36.1	38.8	15.2	15.5	131	134
7	81	9.8405	0	M	0	3	54	12	2160	81	117	88	139	10	31	37.2	37.9	90	100	13	17	3.1	3.1	16	17	0.5	0.5	0.8	1.2	105	115	82	121	29.4	32.1	9.6	10.3	0.9	2.2	174	191	3.5	3.9	27.2	30.9	13.1	13.1	140	144
15	81	1.9548	1	M	1	2	138	15	165	98	121	77	158	28	45	34.9	38.3	81	100	19	30	1.6	2.5	9	13	16.7	25.1	2.4	4.5	104	111	18	238	28.3	43.1	9.2	14.1	7.1	11.9	205	400	3.5	5.4	44.1	59.7	17.7	23.8	134	140
13	81	2.0399	1	F	1	2	100	15	604	86	123	72	141	12	27	35.1	37.2	86	100	13	21	1.9	2.8	11	18	2.2	3.6	1.3	2.1	80	107	75	978	24.7	33.2	7.8	11.6	2.6	11.3	42	81	2.7	4.1	35.7	93.7	17.5	28.4	103	135
15	81	11.2372	1	F	1	3	128	9	69	94	132	34	122	19	36	34.3	37.6	76	100	15	23	2	2	8	13	13.5	16.3	1.2	1.2	113	116	42	100	28.8	32.7	8.9	10.3	1.6	5.6	408	409	3.4	4	45.7	57.3	20	27.2	140	141
7	81	24.0694	1	F	1	3	70	10	270	54	87	73	139	10	23	35.2	36.2	96	100	13	16	2.5	2.5	23	24	0.3	0.3	2.2	2.3	99	100	76	97	30.9	31.3	10.3	10.4	1.8	1.8	121	122	4.2	4.5	25.2	26.4	13.1	13.2	132	134
5	81	17.145	1	M	1	2	44	15	2485	68	87	82	174	16	35	36.5	38.2	97	100	14	14	2.6	2.6	24	24	1.6	1.6	1.1	1.1	106	106	109	109	31.7	31.7	10	10	2.5	3.2	47	47	4.2	4.2	34	34	19.2	19.2	140	140
6	81	2.7532	0	M	1	2	40	12	1280	47	80	117	197	8	27	36.6	37	79	100	10	15	3.4	3.4	27	29	0.6	0.7	0.5	0.7	99	100	101	129	36	36.6	11.8	11.9	0.6	8.6	102	111	3.5	4.4	29.1	47.8	12.6	13.6	135	137
11	81	2.3011	1	M	1	2	65	15	1005	80	83	82	128	10	24	36.6	37.9	98	100	19	22	3.4	3.4	15	16	0.3	0.3	3.9	4.4	97	104	57	89	28.5	29.3	9.3	9.7	0.7	1	110	125	5.4	6.6	38.3	42.8	37.6	40.6	129	132
1	81	3.9092	1	F	0	2	50	15	1815	74	111	95	129	17	29	36.5	37.3	89	98	18	18	3.2	3.2	19	19	0.4	0.4	0.9	1	102	103	98	101	29.5	29.5	9.6	9.6	1.1	1.1	383	383	3.9	3.9	40.9	40.9	59.8	59.8	135	136
6	81	19.0972	0	M	1	2	99	14	85	94	141	62	183	9	44	36.4	39.3	82	100	13	18	1.7	3	13	20	0.5	0.5	3.5	5.3	107	123	51	126	21.4	30.2	6.2	8.7	0.8	1.3	156	222	3.5	5.4	23.2	31.9	14.1	16.9	137	145
1	81	5.1089	1	F	1	2	50	15	1140	76	108	91	138	19	39	36.2	37.4	92	100	11	13	2.9	2.9	33	34	0.2	0.2	0.3	0.5	90	97	120	230	28	33	9.4	10.6	2.2	5.3	684	695	4.2	5.7	23.8	24.2	11.7	11.9	134	139
11	81	8.7838	0	F	1	2	87	15	0	78	119	45	137	16	23	33.8	36.9	87	100	15	23	3.1	3.2	22	31	0.3	0.4	2.3	5.1	89	98	129	185	30.1	38	10.2	12.7	1.7	3.4	262	302	3.7	7.6	23.2	150	12.6	15.3	134	141
15	81	6.1694	1	F	1	3	148	3	0	49	84	78	131	11	22	29.4	37	93	99	19	25	3.1	3.1	18	21	1.3	1.3	4.8	5.1	96	101	91	131	22	26.1	8.2	8.9	1.1	3.6	70	75	5.2	7.1	35	46.1	21.9	30.1	132	135
10	82	10.0128	1	F	1	2	34	15	2550	66	79	92	128	7	25	35.5	38.1	93	100	15	17	3.2	3.2	17	19	0.7	0.7	1.7	2	102	103	119	160	29.9	38	10	12.8	0.9	1.2	227	264	3.6	4.4	50.9	109.8	13.9	16.1	130	134
4	82	1.9698	0	M	0	2	61	11	1015	98	121	116	159	15	32	35.6	37.1	95	100	14	15	3.1	3.1	26	31	0.3	0.3	1.5	1.5	98	106	425	489	30.9	38.2	10	13	2.4	4	154	319	4.1	5.2	26.9	27.7	13.8	14	140	142
5	82	8.9998	0	M	1	2	105	3	1295	97	114	101	174	21	37	36.3	38.3	86	100	16	20	3.3	3.7	20	20	0.4	0.6	0.9	0.9	94	103	142	325	38.1	42.2	13.7	15.2	1.6	2.3	154	211	3.2	3.7	24	24.8	12.4	12.5	129	136
7	82	9.6254	0	M	1	2	53	13	2625	70	116	101	150	16	31	36.9	37.6	89	100	12	18	2.8	2.8	21	23	0.8	0.8	2.3	2.3	108	108	149	211	25.6	27.8	8.2	8.8	0.9	0.9	192	198	3.7	4.2	31	68.7	13	13.3	139	143
7	82	1.7873	0	F	1	3	48	9	2000	64	81	90	150	12	24	35.8	36.9	94	100	12	12	3.6	3.6	39	39	0.6	0.6	0.9	0.9	93	93	214	214	36.7	36.7	11.4	11.4	1.2	1.2	134	134	3.9	3.9	24	24	13.3	13.3	140	140
9	82	13.2901	0	M	1	2	53	15	1735	56	88	78	144	8	33	36.6	37	88	98	12	20	3.3	3.3	21	24	1.2	1.2	1.5	2.1	97	109	113	162	34.3	46.7	11.3	16.1	1.1	1.9	130	219	3.2	3.9	28.6	31.9	12.9	15.3	134	139
5	82	9.9072	0	M	1	3	48	6	2885	58	86	91	168	13	22	36.1	37.8	98	100	14	19	4.3	4.3	24	28	0.5	0.7	1	1.2	93	107	150	193	35	39.2	12.3	13.7	1.9	1.9	219	220	3.4	4	19.8	19.9	11.3	11.4	133	144
5	82	6.9799	0	F	1	1	46	15	1832	73	103	93	143	7	21	35.4	37.7	99	100	16	17	3.3	3.5	29	30	1.3	1.9	2.6	2.9	96	100	100	253	24.9	26.4	8.2	8.3	1.3	1.3	134	169	4.4	4.5	50.2	59.9	34.2	38.2	136	139
5	82	2.4325	1	M	1	2	31	14	1302	47	111	93	147	6	22	35.7	38.2	92	100	10	11	3.2	3.2	25	28	0.7	0.8	0.5	0.6	103	108	142	158	28.3	49	9.9	16.3	1.4	2.5	108	136	3.5	4	30	32.1	13.3	14	135	139
1	82	16.9908	1	M	1	2	34	15	1720	38	79	97	206	10	24	35.6	36.8	97	100	14	16	3.4	3.6	21	22	0.8	0.9	0.9	1	102	111	77	98	35.7	35.8	11.9	12	3.1	3.1	200	223	3	4.1	24.5	25	14.4	15.6	139	142
14	82	5.6758	0	M	1	3	114	8	753	33	94	60	171	16	25	35.2	37.6	78	100	11	17	4.1	4.1	20	27	0.6	0.6	2.8	3.5	104	111	73	606	25	32.1	8.6	11	1.4	7	193	271	4.3	7.3	28.4	28.4	12.9	12.9	140	143
8	82	15.4506	1	F	1	2	103	3	652	82	111	62	134	14	20	37.2	38.3	100	100	14	19	2.7	2.7	22	32	0.6	0.6	0.8	1.1	90	105	100	317	27	31.5	8.9	11	1.4	3	161	331	3.7	5.1	32.4	36	14.5	17.2	138	142
7	82	11.1667	0	F	1	2	73	15	211	69	155	77	145	16	25	36.7	36.7	95	100	13	17	2.3	2.3	23	31	0.6	0.7	0.7	0.9	106	109	129	173	29.6	32.2	9.6	9.9	2	3	224	272	3.5	4.3	34	34	16.6	16.6	142	149
6	82	1.0211	0	F	0	1	48	14	1050	83	98	108	166	17	28	35	36.1	93	98	15	18	3.2	3.4	19	19	4	4.3	1.4	1.5	112	119	93	144	36.9	37.2	12.6	12.7	1.6	3	122	143	3.6	3.6	34.6	44.7	17.8	18.5	145	149
7	83	3.9398	0	F	1	2	34	15	3347	68	103	64	127	16	24	36.2	37.1	93	100	14	17	3.7	3.7	18	25	0.5	0.7	1.3	1.5	107	111	115	166	33.4	41.6	11.1	13.5	1.3	1.8	229	290	3.7	5.3	27.7	31.1	29.8	37.1	137	143
5	83	16.5819	1	M	1	1	47	15	1810	60	74	111	181	14	28	34.4	38.1	94	100	14	16	4.4	4.4	23	28	0.5	0.5	1.6	1.9	97	111	141	318	36	51.3	12.1	16.2	1.6	4.4	197	221	3.7	4.9	24.9	29.2	10.4	10.6	136	144
4	83	0.7345	1	F	1	2	44	15	407	77	94	85	128	16	25	35.6	36.9	90	96	12	17	3.2	3.2	23	27	0.1	0.1	1.3	1.4	104	107	116	196	26.3	32.9	9.2	10.8	1.3	1.8	317	395	4.6	4.9	22.6	23.9	11.7	12.5	137	141
10	83	7.2352	1	M	1	2	102	15	270	96	136	81	122	21	35	36	39	82	100	14	15	1.8	1.8	18	20	0.7	0.9	1.4	2.1	111	113	89	177	22	29.7	7.3	8.8	2.2	5.8	427	471	4	5	36	36.3	17.9	18.2	140	142
5	83	26.4589	1	M	1	2	71	15	665	63	114	96	163	9	28	35.6	37.3	81	100	16	17	3.4	3.4	18	21	0.4	0.4	2.3	2.4	103	105	146	258	22.3	27.3	7.6	9.4	1.2	1.2	172	186	4.3	4.7	36.2	55.3	12.7	13.8	134	137
5	83	3.8469	0	F	1	2	63	11	1198	89	116	101	166	14	31	36.4	38	92	100	11	14	3.7	3.7	29	30	0.2	0.2	1.7	2.7	100	105	213	222	38.2	38.2	10.4	10.4	1	1.3	235	235	5	5.3	25.2	25.2	16.8	16.8	138	141
10	83	1.663	1	M	0	2	94	15	30	62	110	65	141	10	29	35.1	37.4	93	100	13	20	1.9	2.4	11	14	1.5	1.8	1.8	2.5	106	118	176	320	27	40.3	8.9	14.2	2	5.4	115	133	4	6.6	26.7	30.4	15.5	17	134	139
4	83	4.0559	0	F	1	2	41	15	1915	44	66	98	169	14	31	35.6	36.4	88	100	13	14	2.6	2.6	24	25	0.7	0.7	0.7	0.9	106	109	131	141	30.1	30.5	9.7	10.2	2.6	2.9	38	65	3.2	4.1	22.8	22.8	14	14	140	143
8	83	2.2883	0	M	0	2	86	15	726	65	79	83	155	13	30	33.9	37.8	11	100	13	21	3.5	3.5	9	26	1.7	2.2	1.6	2	100	114	99	355	25	38.4	8.4	13.2	1.5	8.3	150	303	4.4	6.3	30.1	59.6	15.5	20.1	130	140
4	83	2.8493	1	F	1	2	63	14	773	78	104	81	135	16	31	35.9	37.2	94	99	15	15	1.9	1.9	21	21	0.4	0.4	2.8	2.8	110	110	90	90	25.5	25.5	7.8	7.8	0.9	0.9	284	284	3.5	3.5	29.7	29.7	15	15	142	142
2	83	23.424	1	F	1	1	18	15	2850	69	82	124	142	18	32	36	37.4	90	98	14	14	3.4	3.4	26	28	1.2	1.3	0.5	0.6	85	95	133	148	35	36.2	12.5	12.9	1.6	1.6	227	233	3.3	5.2	23.5	24.7	16.1	16.3	122	132
16	83	4.8307	0	F	1	2	90	6	3370	57	81	68	185	15	20	35.6	37.6	94	100	6	14	2.4	2.4	20	33	6.2	6.3	1	1.3	91	120	86	123	32	40.6	10.5	13.2	1	4.7	67	103	2.9	3.6	25.4	28.9	15.9	17.7	135	143
6	83	1.5789	0	M	0	1	58	15	1035	55	85	123	192	13	29	35.7	37.1	91	100	13	19	4	4	25	26	6.5	9.4	1.9	2.1	100	105	109	114	34.1	44.4	11	15	1.9	1.9	250	284	2.9	3.7	25.9	25.9	11.5	11.5	140	141
12	83	2.4734	1	M	1	3	121	3	291	50	90	91	163	9	25	34.1	34.1	98	100	12	19	3.1	3.1	18	21	0.4	0.4	1.6	2.1	103	110	170	406	36.4	41.7	12.1	13.7	2.1	3.5	153	185	4.3	8.8	40.8	150	27.8	35.9	134	141
10	83	18.8577	0	M	1	2	61	15	1395	58	90	65	148	13	30	34.4	37.4	92	100	21	30	3.6	3.6	19	24	1	1	3.2	3.3	97	99	80	207	36.5	40.7	11.5	12.4	1.2	8	263	307	4.9	5.2	29	108	19.9	20.1	138	142
6	83	3.0859	0	F	0	1	39	14	4670	52	94	111	181	13	32	36.7	36.8	85	95	12	14	2.7	3.3	32	34	2.1	7.5	1	1.1	99	101	144	209	26.8	32.7	8.7	10.5	2.4	2.4	119	128	3.7	4.2	18.2	31.5	9.3	10.3	141	143
3	83	1.4766	0	M	0	2	45	14	3345	63	142	100	135	16	27	36.8	37.6	93	100	13	14	2.5	2.5	20	21	0.5	0.5	1.3	1.4	113	117	147	159	29.6	29.6	9.5	9.5	1.9	1.9	410	410	4.1	4.4	28.7	150	14.7	22.5	144	145
9	83	5.8186	1	F	1	2	53	15	975	69	99	82	150	12	24	36.1	37.3	93	100	14	17	3	3	21	25	0.3	0.3	2.2	2.3	103	112	77	267	27.1	29.7	8.8	9.5	1.6	2.8	355	431	3.5	9.6	46.2	144.9	13.5	14.8	142	145
11	83	1.6497	1	F	0	3	88	11	300	117	153	61	200	19	32	35.8	37	92	100	21	24	3.1	3.1	15	18	0.6	0.6	3.3	3.5	107	111	113	138	33.6	33.9	11	11	5.2	5.2	59	62	3.2	3.8	40.5	48.2	38.6	93.6	143	144
11	83	7.3453	1	M	1	3	88	4	2040	66	95	91	173	13	24	35.7	36.7	95	100	9	16	2.1	2.8	19	25	19.9	26.7	0.6	1	90	102	20	65	28.5	34.1	9.3	11.6	1.6	1.8	372	443	3.8	4.5	29.5	34.3	16.7	18.3	125	132
9	84	2.0869	0	F	0	3	42	8	1905	74	101	83	134	8	25	35.6	37.2	93	100	13	14	4	4	23	28	0.2	0.2	0.6	0.8	97	101	189	202	36.7	40.5	12	13.1	1.7	1.8	238	278	4.1	4.3	24	30.4	12.9	13.1	134	134
2	84	21.9057	0	F	1	2	55	15	590	95	133	75	108	19	31	35.2	37.6	93	99	13	15	2.7	2.8	26	26	0.7	0.9	1.2	1.2	92	94	125	149	30.8	31.1	10	10.2	2.1	2.1	271	282	4.4	4.5	26.7	52.5	13.6	14	128	129
5	84	3.4379	0	F	1	2	61	15	1500	86	117	97	174	14	36	35.1	37.5	87	100	15	17	2.9	3	18	18	2.9	2.9	1.5	1.9	109	113	57	71	33.4	33.5	10.9	11.3	2.4	2.9	112	119	3.5	5.7	31.2	33.4	16.7	17.2	138	143
8	84	4.8001	0	F	0	3	84	8	1160	70	124	78	151	15	56	35.6	37.7	93	100	11	13	3.9	4.3	39	40	2.1	3.4	1.1	1.5	96	99	92	182	40	46.4	13.2	15.1	1	2.1	114	144	3.6	4.9	29.1	41.7	17.9	59.3	144	146
8	84	4.7471	1	M	1	2	79	15	690	97	124	74	137	16	28	35.8	37.7	94	100	12	18	2.4	2.4	18	22	1.3	1.6	1.5	2.2	106	114	52	103	39.9	51.2	13.5	16.8	2.5	4.7	172	181	2.9	5.9	34	34.9	17.9	18.6	137	141
9	84	7.1731	0	M	1	3	94	3	1215	58	90	87	137	10	28	36.8	38.7	91	99	12	16	2.9	2.9	26	28	4.3	4.4	1.6	2.1	113	113	83	105	32.3	32.7	11.3	11.4	0.9	0.9	228	250	3.9	3.9	24.6	24.9	13.9	14.3	149	151
3	84	30.8874	0	F	1	3	71	13	898	75	125	76	134	19	34	35.9	36.6	89	100	7	18	4.6	4.6	26	36	0.5	0.5	1.4	1.7	96	98	127	199	30	37.2	10.1	11.8	1.1	2.7	243	277	4.1	4.8	24.6	85.8	12.7	14.9	134	137
5	84	1.8139	1	F	0	3	67	13	970	72	172	93	139	16	33	35.6	38.3	80	96	10	14	2.5	2.5	21	24	0.3	0.4	0.6	0.8	117	126	128	700	31.1	38.6	9.7	12.3	1.7	1.7	102	155	2.9	4	23.9	31.8	15	15.4	146	155
15	84	14.7563	0	M	1	3	161	3	1225	72	152	78	135	21	34	36.4	38.1	59	100	10	17	1.9	1.9	17	26	3.3	3.3	2.2	2.4	102	107	185	467	27.9	35.3	9.3	12.3	1.4	9	358	441	2.9	4.1	31.9	33.2	14.2	15.4	134	137
1	84	4.0666	0	F	0	1	43	15	1125	60	70	106	178	10	30	36.3	37.4	97	100	13	14	2.5	2.5	28	29	0.7	1.1	0.8	0.9	109	111	124	157	25.7	28.2	8.6	9.4	1.1	2.1	282	308	3.6	4.3	23	24.6	14.7	15	146	150
4	84	8.0467	1	M	1	2	48	15	1105	56	80	66	183	18	38	36.4	37.3	88	100	9	13	1.8	1.8	19	27	0.8	0.8	0.6	1	108	117	82	200	26.1	33.1	8.7	11.5	1.4	2.2	105	141	3.1	4.2	23.7	23.7	12.5	12.5	142	144
9	84	8.1084	1	M	1	2	38	15	1355	95	109	67	135	6	28	36.9	37.7	95	100	11	29	4.4	4.4	19	22	1.5	1.5	1	1.5	94	110	117	179	31.7	47	10.2	15.4	1.9	8.3	127	227	2.9	5	34.6	43.1	17.6	21.9	134	140
5	84	2.8565	1	M	1	2	47	14	1400	55	69	89	130	20	38	35.5	37.4	93	100	17	18	4.2	4.2	19	23	0.4	0.4	3.6	3.9	109	113	100	111	27.9	31.2	9.5	10.3	1.7	1.7	214	229	4.5	4.9	20	150	15.7	17.2	144	145
11	84	0.896	1	M	1	2	91	15	50	40	95	67	119	18	31	35.7	36.7	92	100	20	20	2.2	2.2	13	13	0.8	1	2.4	2.6	106	108	60	156	27	33.3	9	10	2.2	7.8	191	207	3.9	5.1	45.6	54.4	17.7	20.1	134	141
11	84	13.1061	0	M	1	3	78	10	857	88	105	87	139	10	35	36.7	37.9	89	100	15	17	3	3	19	21	0.5	0.5	2.8	2.9	98	104	166	208	22.4	27	7.7	9.2	1	2.7	234	248	4.2	4.7	63.3	81.1	21.2	27.5	129	133
4	85	0.8992	0	M	0	1	57	15	2900	84	111	117	152	15	28	36.7	37.4	95	100	14	18	2.3	2.8	20	22	0.3	0.3	3.1	3.3	100	104	102	289	23.2	29	8.4	9.6	1.8	1.8	278	336	3.9	4.4	29.4	30.3	13.4	13.6	133	136
6	85	9.1474	0	F	1	3	43	13	696	68	112	83	158	10	26	34.7	37.3	93	100	12	13	3	3	28	30	0.3	0.3	0.2	0.2	81	84	107	186	36.2	39.2	11.6	12.5	0.6	0.8	198	229	3.2	3.9	30.5	37	12	12.6	119	122
8	85	6.7719	1	M	1	2	66	15	1612	54	85	94	145	12	24	34.9	37.3	98	100	16	18	3.3	3.3	12	20	0.2	0.3	3.9	4.6	111	121	169	316	25.3	31.5	8.2	9.9	1	1.9	108	120	5	6.6	46.1	56.6	43.4	83.2	137	143
3	85	0.695	1	M	1	2	52	15	860	73	99	89	132	19	31	34.6	37.1	93	98	11	31	3.1	3.1	21	23	0.5	0.5	1.6	1.7	80	102	127	188	26.8	30	9.3	10.1	1.2	3.1	102	103	3.2	5.6	38	75.4	21.1	21.8	129	132
10	85	16.6833	1	M	1	2	62	15	944	83	97	55	134	14	34	35.6	37	90	100	14	17	2.2	2.2	18	22	0.7	0.8	1.9	2.3	118	120	91	133	30.8	31.4	9.7	9.7	1.2	1.8	167	188	4.5	4.8	32.5	32.5	14.5	14.5	148	150
12	85	13.9413	1	M	1	2	80	15	400	47	80	58	147	15	28	35.1	37.8	85	100	10	13	3.8	3.8	34	36	1.1	1.1	0.9	1	97	102	157	186	35.1	38.3	10.8	11.7	1.3	2.3	126	184	3.5	3.8	27.2	61.6	19.4	21.7	142	142
8	85	16.6194	1	F	1	2	51	15	2770	64	97	72	154	14	22	35.2	37.6	91	100	13	22	2.7	2.7	19	22	0.7	0.8	1	1.5	105	115	150	204	29.3	40.9	11.7	13.6	2	4.5	274	293	3	4.1	20.6	28.1	13.3	13.5	141	146
9	85	2.0811	1	F	0	3	80	5	1155	52	85	83	146	15	24	36	36.6	89	100	15	17	2.8	2.8	26	35	0.4	0.4	1.1	1.6	109	118	225	404	38.6	44.1	11.2	13.1	1	3.2	158	206	3.1	4.2	24.6	24.6	12.9	12.9	150	157
8	85	0.3866	1	M	1	2	71	15	100	101	111	72	118	21	33	36	36	48	94	27	27	2.8	2.8	14	14	0.6	0.6	1.6	1.6	107	107	171	171	46.3	46.3	14.3	14.3	6	11.5	370	370	4.4	4.4	26.7	26.7	14.9	14.9	144	144
14	85	7.2025	0	M	1	1	54	15	470	60	66	51	139	13	21	36.5	37.1	91	100	13	14	2.7	3	19	22	1.6	2.4	1	1.2	110	114	140	163	29	32.6	9.5	10.7	1.2	2	121	141	4	4.4	29	29.2	12.9	13.5	139	141
12	85	8.7767	0	F	1	2	61	15	907	61	97	86	144	8	26	35.8	38.2	98	100	17	23	3.9	3.9	15	16	6.4	9.9	2.1	2.6	106	109	130	195	31.6	37.3	10.9	12.7	1.4	4.5	93	140	3.2	4.2	23.5	23.5	14.5	14.5	137	141
8	85	43.0236	0	F	1	2	53	15	1940	43	110	65	145	12	31	35.8	36.8	90	100	10	16	2.6	3.2	19	26	1.1	1.3	0.7	1.4	95	100	105	214	22.9	32.2	7.9	10.4	1.9	4.9	94	177	3.7	4.6	29.8	105.8	11.9	13.3	128	133
7	85	3.3876	1	M	0	3	58	13	802	41	89	81	156	16	25	35.2	36.4	61	100	10	11	3	3	25	27	0.8	0.8	1.8	1.8	103	104	132	155	22.5	29.7	7.4	9.8	1.9	1.9	102	141	4.4	5.1	36.1	47.5	24.9	53.8	135	136
9	85	12.297	1	M	1	2	93	15	3160	65	118	86	141	10	38	33.9	37.4	92	100	13	25	3.5	3.5	19	29	0.7	1	1.4	2.4	94	105	72	490	30	43.2	10	13.7	2.8	10.5	188	291	3.5	5.8	27.3	34.6	11.7	13.9	135	143
13	85	0.7368	1	M	1	2	74	15	140	52	95	82	152	7	28	37.3	37.3	63	96	13	14	2.8	2.8	26	27	0.1	0.1	2.2	2.6	103	106	203	214	29	33.7	9.8	10.6	1.1	1.3	103	107	3.5	3.7	150	150	11.7	12.4	141	141
4	85	1.8267	1	M	1	3	70	13	925	79	115	83	169	19	37	35.8	37	90	100	16	18	3.1	3.1	24	26	0.4	0.4	2.8	3	95	102	202	746	34.4	39.6	11.7	12.9	2.8	4.1	269	282	3.6	4.8	24.9	28.1	12.6	14.2	132	140
6	85	3.594	0	M	0	2	53	15	1695	70	90	80	127	20	30	36.1	37.7	93	98	12	15	3.3	3.3	21	26	0.6	0.6	1.8	2.3	98	105	90	163	32.6	37.7	11.6	13.1	1.2	1.3	255	256	4.8	5.4	25.1	30.5	19.1	20.1	133	134
5	86	2.3974	0	M	0	2	37	13	1125	69	94	110	173	7	25	35.2	36.8	99	100	10	18	2.9	2.9	16	23	0.3	0.3	0.8	1.4	105	122	126	154	21.5	31.2	7.9	10.1	2.1	3.6	98	240	3.4	5.4	23.2	42.5	13.8	16.8	140	146
1	86	1.8164	1	F	1	2	48	15	720	62	88	69	146	14	26	35.3	36.9	85	100	15	18	3.5	3.5	21	24	0.6	0.6	1	1.1	103	105	135	146	37.9	42	13.2	13.9	3.5	3.5	245	284	3.3	3.6	22.8	24.5	13.4	13.9	139	140
5	86	24.0171	1	M	1	3	76	10	1035	45	69	85	144	9	35	35.5	37.1	89	100	8	10	2.2	2.3	24	27	0.3	0.3	0.6	0.9	103	118	134	243	32.3	39.7	10.1	12.8	0.5	4.5	224	340	4.3	5	27.3	31	13.7	14.4	144	148
8	86	7.0943	0	M	1	2	59	15	183	87	97	80	176	18	26	35.9	36.4	90	100	15	17	2.5	2.6	21	21	0.9	1.1	3.6	3.6	107	108	156	162	21.6	27	7.6	8.5	1.1	1.8	140	175	4.2	4.2	27.6	32	13.3	13.7	140	141
4	86	2.7865	0	F	1	3	43	8	790	84	100	80	156	12	25	36.8	38.2	93	100	11	12	3.4	3.4	25	27	0.5	0.5	0.9	1	95	103	124	148	24	32.9	8.3	11.3	1	2	167	290	3.8	4.2	19.8	25.8	12.7	13	135	136
11	86	15.3172	1	M	1	2	58	15	3080	80	82	83	142	11	40	35.3	38.9	73	100	16	28	3	3	13	25	0.7	1.2	2	2.7	104	112	143	299	22	34.1	7.3	11.7	1.2	10.9	147	156	3.4	5	37.7	97.1	15.9	19.1	136	152
4	86	10.7337	1	F	0	3	59	12	1820	71	102	93	127	13	34	35	37.8	91	98	14	17	3.4	3.4	25	26	0.8	0.8	1.3	1.6	91	101	96	106	38.3	43.9	14.1	14.8	1.2	1.5	352	441	3.7	7.3	33	35.1	14.7	16.1	126	137
3	86	0.944	0	F	0	3	58	12	915	68	123	89	124	15	31	35.6	37.2	86	100	20	25	3.5	3.8	20	20	0.5	0.5	0.8	0.9	92	99	92	147	34.6	35	11.2	12.1	1	1	371	425	4.1	4.4	27.3	31.9	14.3	14.4	133	135
8	86	3.1234	1	F	0	3	75	8	590	50	71	83	143	14	38	35.6	36.3	90	100	12	17	3.5	4.5	29	29	0.6	0.7	1.7	1.8	103	111	96	156	39.4	43.4	12.2	13.5	0.8	2.1	140	159	4.7	5.4	33.1	124.3	23.5	97	144	147
7	86	5.8827	0	F	0	2	74	15	95	72	95	75	144	20	30	36.8	37.2	86	100	18	21	3.1	3.1	20	22	0.5	0.5	3	4.1	97	100	163	234	24.2	29	8.4	9.6	1.2	1.6	172	210	3.9	4.8	27.2	27.2	13.3	13.3	133	136
7	86	5.743	1	M	1	2	55	15	3015	89	119	96	189	18	39	35.9	36.8	85	100	16	16	2.8	2.8	21	24	0.6	0.6	1.8	2.3	111	115	104	107	32.8	32.8	10.6	10.6	1.4	1.5	228	228	3.6	4	29.4	29.4	12.9	12.9	147	148
8	86	3.2442	1	M	1	2	57	15	845	85	134	91	147	16	33	35.7	37.4	82	100	14	23	2.3	2.3	20	24	0.5	0.9	1.3	1.6	95	109	113	124	20.6	31.8	6.9	10.9	1.7	5.7	226	448	3.8	5.4	50	54.6	40.6	45.9	135	141
5	86	3.5457	0	M	1	3	59	8	1625	66	101	84	154	13	27	36.7	38	94	100	13	17	2.6	2.6	19	23	0.9	0.9	1.5	1.7	107	112	102	155	25	29.6	8.1	9.7	1.3	5.1	197	223	4.5	5.4	54.1	64.6	25	34.9	137	143
2	86	6.9052	1	F	1	2	41	15	983	78	107	66	194	7	22	35.9	37.6	95	100	11	15	3.1	3.1	21	22	0.4	0.8	0.6	0.8	107	108	158	212	23.2	29.4	8.1	10.2	1.2	6.4	132	187	3.8	4.8	22.5	24.6	12.9	13.3	137	138
7	86	3.8014	1	M	1	2	62	15	655	48	104	86	180	5	33	34.1	34.1	95	100	15	18	3.9	3.9	15	19	0.8	1	1.4	1.6	106	109	94	224	32	33.2	10.4	10.9	1.6	5.1	136	152	3.9	4.7	31.6	107.7	16.1	18.6	136	138
2	86	6.3238	1	M	0	2	47	14	1115	90	107	90	127	9	26	35.6	36.4	91	100	10	15	2.9	2.9	27	28	0.7	0.7	0.6	0.7	100	107	173	228	23	29.9	9.9	10	1.4	2.2	293	413	3.6	4.6	23.9	24.1	13.2	13.6	137	141
3	86	0.9303	0	M	0	2	51	15	1015	87	108	90	128	17	37	36.2	37.1	88	97	13	23	3.2	3.2	17	21	0.6	0.6	1.4	2.1	108	115	99	153	35.4	40.2	11.9	13.1	1.3	5.7	199	223	4.3	9	35.5	35.5	15.3	15.3	142	145
4	86	1.1594	0	F	0	2	48	14	1100	64	92	98	172	10	25	35.1	36.1	92	100	14	16	3.4	3.4	12	16	0.2	0.2	1.4	2.5	110	114	84	113	33.7	36.8	10.2	11.4	1.5	2.8	230	323	4.2	5.8	43.9	49.7	57.3	64.2	134	139
10	87	9.1439	1	M	1	3	69	9	730	52	68	91	164	11	25	36.4	37.6	87	100	17	18	2.9	2.9	24	25	0.3	0.3	1.7	1.7	88	92	126	163	19	20.3	6.2	6.6	1.5	2.1	223	232	5	5.7	30.7	30.7	13.7	13.7	123	128
12	87	2.9214	0	F	0	3	97	7	401	26	70	74	119	10	26	34.5	37.9	83	99	13	18	3	3	24	27	0.2	0.2	2.4	2.5	86	94	81	160	31.2	31.7	9.9	10.6	0.8	2.3	224	246	5.1	7.1	29.4	31.9	11.9	13.2	122	127
4	87	8.102	0	F	1	2	43	15	1935	66	92	79	141	14	35	36.3	38.8	93	99	9	14	3.3	3.3	19	22	0.5	0.5	1	1.1	110	116	79	121	28.6	33.6	9.6	11	0.9	1.2	190	224	2.9	3.9	33.4	37.4	16.4	17.1	140	143
9	87	1.974	1	F	0	2	63	14	870	84	125	63	142	16	36	35.8	37.1	91	100	11	16	2	2	20	20	0.3	0.3	0.9	1.3	100	105	141	232	18.2	27.9	5.8	9.5	1	2.3	38	53	3.7	4	26.9	30.2	16.3	17.4	130	132
7	87	11.8925	0	M	1	2	20	15	2015	71	96	86	121	17	24	36.6	37.5	99	100	13	13	3	3	28	28	0.6	0.6	1.2	1.2	99	99	102	102	32.1	32.1	10.6	10.6	0.8	0.8	266	266	3.6	3.6	35.9	37.1	14.6	14.6	136	136
11	87	1.249	1	F	0	3	112	3	266	56	114	69	138	8	30	35.4	36	85	100	12	16	4.1	4.1	20	21	0.3	0.3	0.8	0.9	98	109	328	428	35.9	47	12	15.6	2.4	5.6	278	479	3.7	4.8	23.2	29.6	13.6	15	138	140
3	87	1.9914	0	F	1	1	33	15	1875	57	75	97	133	9	20	36.3	37.3	95	100	12	12	3.1	3.1	24	24	1	1	0.8	0.9	112	116	114	158	23.4	32	8.3	10.8	1.2	1.2	94	140	4.1	4.6	31.3	35.9	16	25.2	139	144
3	87	3.1057	0	F	0	2	53	15	770	67	138	71	97	18	32	36.1	37.6	83	98	12	15	2.8	2.8	21	24	0.3	0.3	0.9	1	104	111	83	102	34.1	36.3	11.3	12	2	2	93	121	3.8	4.5	29.9	29.9	15.7	15.7	138	140
4	87	9.9835	1	M	1	2	34	10	2930	61	86	106	179	8	22	36.5	37.1	95	100	13	15	3.7	3.7	24	25	0.6	0.6	1	1.2	100	106	162	188	33.3	34.4	11.1	11.7	1.9	1.9	133	152	3.9	4.7	26	37	12.6	20.1	134	139
4	87	2.2539	0	M	0	0	49	15	1510	67	90	102	147	12	20	36	36.6	97	100	8	16	1.5	2.3	18	28	0.4	0.8	0.8	1.4	99	103	136	293	15.3	28.8	6.5	10	1.4	1.8	95	143	3.9	4.9	28.6	35.9	13.8	16.6	127	135
7	87	4.5509	1	M	1	2	76	15	1355	84	160	80	148	15	35	36.5	39.3	87	100	12	19	2	2	13	18	0.2	0.2	0.5	0.7	105	120	172	249	23.8	34.1	7.9	11.2	2.9	6.2	230	325	3.3	4.4	31.7	40.8	16.8	20.3	131	143
2	87	9.7688	1	M	1	1	25	15	797	65	86	105	198	14	27	37.2	37.9	95	100	13	14	4.1	4.1	23	25	1	1	0.9	1	107	108	89	119	33.6	36.7	11.8	12.4	2.2	2.2	124	125	3.1	3.9	27.1	27.3	14	14.2	141	142
11	87	15.855	0	M	1	1	40	15	1105	66	88	129	133	14	22	36	37.4	97	100	10	15	2.6	2.6	24	30	4.8	7.2	0.9	1.5	91	101	95	122	32.9	38.5	10.7	12.5	0.6	1.6	205	245	3.6	5.3	32.7	37	17.4	19	131	134
8	87	8.0513	0	F	1	3	72	4	2040	64	122	54	137	15	36	36.9	37.4	95	100	13	14	3.1	3.1	26	28	0.8	0.8	0.9	1.1	103	105	93	107	28.3	31.8	8.9	10	0.9	0.9	328	334	3.6	4.5	33.4	64.2	12.9	13	139	141
13	87	1.9067	1	M	1	2	116	15	290	100	125	71	149	12	32	36.8	37.8	86	100	17	20	1.4	2.1	12	25	1.3	2.8	1.1	1.9	97	104	144	321	35	44.1	11.9	14.5	1.5	6.8	433	566	3.4	5.6	35.4	38.6	17.3	19.8	129	137
8	87	4.3725	1	F	1	2	76	15	8	50	70	69	148	6	24	34.7	36.9	71	100	10	15	2.9	2.9	28	32	0.8	0.8	3.4	3.7	100	102	123	239	25	30.3	7.7	9.3	1.6	2.9	123	196	4.2	4.5	33.9	34.2	18	21.1	138	139
13	87	2.9175	1	M	1	1	73	15	30	67	98	68	135	17	20	35.3	37.4	92	98	10	13	2.1	2.1	25	27	3.2	3.6	1.5	2.3	103	111	109	176	29.5	51	9.2	17.1	1.4	3.3	179	294	3.4	3.9	38.7	133.8	16.3	16.5	139	143
0	87	6.0962	0	M	1	1	28	15	1665	69	137	115	203	11	26	35.6	38.7	97	100	14	15	3.4	3.4	21	23	0.9	0.9	1	1	108	109	106	110	34.9	34.9	11.9	11.9	1	1	183	183	3.9	4.2	34.5	35.8	29.8	32.4	140	142
7	87	8.1086	0	M	1	1	47	15	1150	75	102	74	130	10	20	36.8	37.7	93	100	8	14	2.6	2.6	17	25	0.8	0.9	0.8	1.1	106	106	130	269	27.9	33	9.7	10.9	1.2	3.7	104	109	3.8	4.3	71.4	150	19.3	110.4	128	135
5	87	12.2864	0	M	1	2	63	15	1180	80	147	73	126	12	24	35.5	36.9	95	100	12	15	2.1	2.1	18	24	0.5	0.6	1.3	1.6	104	113	110	347	31	32.7	10.3	10.8	2.5	3.3	150	168	3.3	4	38.3	83.1	15.9	18.8	137	143
8	88	9.3554	0	F	0	2	59	14	1800	60	75	98	167	11	27	36.2	36.8	87	100	20	24	4.3	4.3	21	25	1	1.3	2.6	2.7	83	88	86	128	24.2	30.9	9.2	11	1.7	1.8	196	248	3.7	5	32.1	49.8	14.2	39.4	123	129
5	88	4.8902	0	F	1	1	34	15	1905	83	119	116	157	9	22	36.3	37.2	98	100	11	14	2.9	2.9	18	18	2.1	2.2	0.4	0.6	110	111	88	119	33.3	34.3	11.1	11.3	1	1.6	174	201	3.2	4	35.6	38.5	15.9	17.9	136	138
5	88	17.2869	1	F	1	1	43	15	705	65	90	101	133	14	23	37.1	38	77	100	13	13	2.7	2.9	17	23	0.3	0.6	1.2	1.4	96	106	115	177	23.2	26.9	8.2	9.3	0.9	1.5	170	181	2.9	3.9	38.2	38.2	13.2	13.2	130	132
6	88	7.5366	1	M	1	3	65	13	910	64	97	95	172	10	34	35.1	36.1	91	100	16	25	3	3.2	18	24	1.6	2.8	2.8	3.2	88	99	65	677	33.7	35.5	12	12.5	4.5	5	275	332	3.8	6.5	28.4	87.5	19.9	20.2	125	136
10	88	9.4697	0	F	1	2	71	8	1150	58	91	83	154	11	20	35.8	36.1	95	100	12	15	2.9	2.9	23	26	0.6	0.8	1.1	1.5	98	112	92	336	33.8	37.6	10.2	11.4	2	9.2	87	133	3.4	5.6	33.7	47	16.4	18.8	138	146
2	88	9.6793	1	F	1	2	43	13	599	87	136	111	168	16	30	35.9	36.4	91	100	12	18	3.3	3.6	21	26	0.9	1.4	0.8	1	102	111	105	349	35.2	41.2	11.6	13.4	1.2	2.6	269	310	3.8	5.3	29.8	150	16	28.5	137	144
4	88	0.7509	1	M	1	2	56	15	1270	96	128	91	138	18	29	36.1	36.8	95	100	15	17	4	4	16	18	0.8	0.9	1.7	2.7	102	109	109	139	45.8	50.1	14.7	16.4	1.5	1.7	137	174	4.2	5	30.1	33.5	10.9	12.1	132	137
6	88	1.7712	0	M	1	1	30	14	2045	60	70	110	155	10	31	36.4	37.3	91	100	10	11	4	4	33	38	0.7	0.7	1.3	1.5	97	100	95	142	37.1	41.4	12.1	13.1	0.9	1.2	107	120	4.1	5.8	31.1	31.1	13.1	13.1	138	145
6	88	23.7278	1	M	1	3	56	10	1445	57	96	90	164	14	22	35.2	37.2	96	100	13	14	3.7	3.7	18	23	0.6	0.6	2.3	2.5	102	107	111	162	30.5	38	11.9	12.7	2.4	2.4	142	180	3.6	4.3	20.3	20.3	13.6	13.6	134	137
4	88	0.7409	0	F	0	2	50	15	1630	61	78	99	174	12	26	35.4	36.9	95	100	19	20	3.3	3.3	15	17	0.3	0.3	2.8	3.1	109	112	74	148	17.2	32	5.1	10.9	0.8	0.8	148	253	4.1	4.8	26.6	28	15.3	26.4	141	142
9	88	6.7033	0	F	1	2	57	15	1232	56	111	64	155	13	27	36.9	38.6	93	100	12	13	2.9	3.3	20	24	3.6	5.9	1.1	1.2	107	111	92	151	23.6	25.7	7.8	8.6	1	3.3	216	311	3.8	3.9	29.4	37.7	14.9	18.9	139	140
3	89	5.1411	0	F	1	1	51	14	1400	95	125	127	175	16	37	36.7	37.7	83	96	13	17	3.2	3.2	20	24	1.3	1.3	0.5	0.7	98	111	135	268	29.2	33.7	10.1	11.7	1.9	2.2	302	333	2.5	6.9	28.6	46.2	15.3	100.3	136	140
11	89	3.4743	1	F	1	3	81	7	515	76	104	72	136	6	26	35.1	37.3	98	100	17	21	2.8	2.8	15	16	0.9	1.8	3.3	4.3	104	109	90	160	29.3	35.9	9.8	11.1	1.3	2.3	264	330	4.8	6.3	32.5	50.9	17	21.3	136	139
5	89	9.6015	0	F	0	2	50	14	456	83	104	76	107	16	34	35.6	37.2	91	100	12	19	2.5	2.5	17	21	0.3	0.3	0.9	1	114	114	98	110	31.7	32.1	10.6	10.7	1	2.2	172	177	3.9	4.2	56.7	56.7	16.9	16.9	143	146
18	89	24.2457	1	M	1	2	114	15	63	76	124	77	160	14	30	36.3	38.3	79	100	16	18	1.7	2.8	9	17	6.7	8	2.7	3.5	104	120	95	354	34.5	40.7	12	14.2	2.2	5.3	29	120	3.6	5	57.9	68.8	21.3	32.7	134	141
15	89	19.3426	1	F	1	3	150	3	198	63	87	67	132	2	31	33.5	37.4	86	100	18	20	2.6	2.6	15	20	0.3	1.5	2.6	2.9	104	107	70	127	20.3	34.5	6.4	11.2	1.3	3.2	161	221	3.4	3.8	36.2	48.2	18	48.7	135	141
12	89	8.3918	1	M	1	2	68	15	590	71	100	73	139	14	27	36.7	38	92	99	10	18	2.4	2.8	18	22	2.2	2.2	1.9	2.2	106	114	119	164	28.9	35.3	9.3	11.3	1.3	5.4	26	37	4.4	5.2	25.4	28.1	14.3	16.1	140	143
2	89	2.2821	1	F	0	3	54	13	685	55	72	89	155	13	26	35.9	36.4	93	100	15	16	4	4	24	26	0.5	0.5	1	1.1	101	102	218	242	35.5	40.8	13.4	14.2	2.2	2.2	237	249	3.2	3.5	25.5	79.4	13.1	13.9	138	139
10	89	1.7358	1	M	0	3	58	4	2005	61	97	94	173	12	31	36.3	36.8	95	100	14	18	3.3	3.3	23	26	0.5	0.5	1.5	1.5	106	111	92	146	26	32.6	8.6	10.5	0.7	1.6	67	70	3.6	4.7	31.5	33.9	14	14.1	140	147
5	89	3.8982	1	F	0	3	68	13	1195	96	145	62	134	8	40	34	36.8	80	100	8	15	2.7	3.1	27	32	0.4	0.8	0.6	0.6	101	104	107	155	20.8	38.1	9.3	10.2	1.4	2.8	271	360	3.2	4.5	23.8	26.7	13.7	15	139	141
3	89	5.3925	0	F	1	2	35	15	1322	56	110	96	188	9	25	34.7	38.4	95	100	14	16	3.8	3.8	20	26	0.5	0.5	0.9	1	106	110	92	114	34.4	38.4	11.2	13.4	1	1.6	217	257	3.7	3.9	28.2	28.3	12.8	13.3	141	143
3	90	4.2395	1	M	0	2	46	15	550	71	102	89	123	12	23	35.6	36.4	92	100	14	19	2.6	2.6	16	22	0.5	0.5	2.2	2.8	102	108	66	74	32.8	36	10.7	11.3	1.6	2.8	240	249	4.3	4.7	35.7	35.7	14.6	14.6	136	138
12	90	3.3026	0	F	1	2	84	15	849	64	104	85	143	15	29	32.6	38	95	100	12	16	2.1	2.1	16	18	0.6	0.6	1.1	1.7	126	135	76	175	12	35.9	3.6	11.2	2	3.4	17	95	3.9	4.3	39.9	69.4	17.2	24.3	153	163
6	90	2.0066	0	M	1	2	41	15	3130	60	76	97	160	14	26	36.3	38.3	93	100	13	14	3	3	20	26	0.7	0.8	1.5	1.7	103	111	87	126	33.5	39.9	11.6	13.4	1.4	2.1	158	178	4.2	4.5	26	28.6	16.7	17.3	139	142
4	90	2.2065	0	M	1	1	44	15	1635	58	110	87	148	4	20	34.9	37.1	93	100	10	16	3.2	3.2	25	26	1	1	0.9	1.3	104	112	168	285	39.2	44.1	12.8	14.9	1.4	2.4	188	206	4.2	5.8	30.4	82.5	27.2	33.5	138	142
14	90	7.1885	0	M	1	3	142	3	340	47	68	84	150	9	22	32.6	32.6	99	100	12	26	3.2	3.4	12	22	0.3	0.4	0.6	1.9	108	137	84	297	9	38	2.7	12.8	3	9.1	42	165	1.2	4.8	28.9	117.3	13.8	28.8	141	146
10	90	5.8774	0	F	1	2	62	15	410	60	97	55	158	11	31	35.4	37.3	87	99	12	18	3.4	3.4	32	32	0.4	0.4	2.5	2.9	95	100	120	122	32.3	34.8	9.7	10.8	2.2	3.5	379	444	4	4.1	30.3	32.8	12.6	13	140	141
4	90	2.3834	1	M	1	2	53	15	878	59	106	92	147	15	27	35.4	37.4	92	100	6	11	2.6	2.6	21	29	0.3	0.3	0.5	0.7	101	108	97	112	27.1	30.8	8.8	10.1	0.8	1.1	198	332	3.9	4.6	34	34	15	15	135	137
11	90	2.6097	1	F	0	3	89	6	533	74	131	79	138	21	37	34.9	35.7	93	100	14	25	2.1	2.8	18	23	0.2	0.4	3.6	4.9	128	134	88	362	28.5	37.6	8.6	11.5	1.6	6.8	271	392	3.4	4.9	22.1	28	17.1	19.1	158	174
10	90	4.2369	1	M	1	2	84	15	180	78	112	63	141	14	29	35.4	36.6	97	100	23	33	3.2	3.4	13	15	1.6	1.6	2.3	2.6	100	115	126	343	31.5	34.5	9.8	11.1	4.5	7.3	118	154	4.8	5.2	34.1	51.4	17.7	33.5	136	142
10	90	7.9675	1	F	1	2	79	14	425	74	129	79	129	10	25	35.3	36.4	56	98	8	16	1.9	1.9	22	24	0.9	0.9	0.5	0.6	103	107	92	184	28	41.9	9.4	13.3	0.8	1.6	475	615	3.1	4.5	29.6	150	13.7	15	131	140
9	90	4.8074	0	F	1	1	64	15	1505	61	132	58	163	10	20	34.2	37.8	97	100	14	15	2.8	2.8	23	24	0.4	0.4	2	2.1	100	105	108	142	34.6	36	10.5	11.1	1.2	2.4	114	141	3.2	4.1	36	37.7	13	13.4	135	139
17	90	2.7466	1	M	1	3	83	10	950	72	91	89	135	11	23	35.6	37.9	95	100	6	14	1.5	1.8	20	27	2	3.2	3.1	3.7	119	125	123	152	20	33.6	6.6	11.4	2.9	4	27	94	3.5	3.8	45.5	63.8	22	24.1	148	160
2	90	6.0061	0	M	1	2	27	15	872	59	74	90	142	14	23	36.6	37.3	99	100	13	14	3.5	3.5	24	28	0.3	0.3	0.7	1	103	108	144	177	28.6	33.9	9.2	10.9	1.1	2.3	219	263	4.1	5.3	28.4	30.2	11.9	12.9	139	141
7	90	4.8552	0	M	1	2	57	15	305	65	87	81	147	6	26	36.5	38.2	96	100	16	16	3	3	19	22	0.3	0.5	2.3	3.3	105	111	133	191	32.4	34.6	10.1	11	0.9	3.3	276	343	4.9	5.4	30.2	31.1	24.9	28.8	138	142
12	90	4.8994	1	F	1	3	99	3	1010	65	111	83	204	16	32	36.1	37.8	94	100	16	18	2.5	2.7	21	23	0.2	0.2	0.5	1.5	103	107	173	362	28	30.5	8.5	9.1	1.1	4.1	270	292	3.8	4.4	92.8	148.2	12.5	13.1	138	141
7	90	13.0263	1	M	1	1	45	15	910	97	118	71	117	15	21	36.1	37.2	92	100	10	12	2.4	2.4	23	24	0.5	0.5	1.3	1.3	104	106	99	112	36.7	37.7	12	12.3	0.8	0.9	187	193	3.8	4	36.7	76.3	14.2	14.4	135	136
12	90	5.9683	1	M	1	2	74	15	50	51	64	83	139	12	25	31.2	32.8	96	100	16	19	2	2	17	20	0.9	0.9	1.1	1.2	93	97	123	175	27	30.8	8.6	9.4	3.5	8.5	157	159	3.5	4.6	40.7	150	26.8	28.8	125	126
5	90	11.4029	1	F	1	2	50	15	830	61	112	97	172	12	29	36.2	37.8	90	99	13	14	2.8	2.8	24	25	0.3	0.4	0.8	0.9	97	99	103	209	27.8	30.8	8.8	9.8	1.2	7.2	352	458	4.1	4.9	20.9	22.1	13	13.2	130	132
13	90	9.007	0	M	1	3	114	3	318	67	113	86	125	16	22	36.2	36.5	93	100	15	19	2.6	2.8	20	23	0.3	0.5	1.9	2.1	105	106	84	105	25.5	32	9.2	10.6	1.3	3.9	269	288	5.3	6.4	42	150	20.5	150	135	138
13	90	1.2925	1	M	1	2	100	15	137	45	66	78	184	12	30	34.3	34.3	88	100	21	40	2.7	2.7	8	17	0.6	0.9	6.1	7.6	92	108	227	396	33	36.5	11	11.8	4.6	10.5	106	170	4.4	7	52.6	122.9	18.3	20	133	141
4	90	3.3855	0	F	0	2	45	15	505	66	80	90	182	11	26	35.7	37.1	100	100	15	17	3.1	3.1	20	23	0.1	0.1	1.7	2.1	100	105	174	334	22.9	26.2	7.7	8.6	1.2	4.5	146	202	4.9	6.7	51.3	61.6	18.8	20.4	131	137
7	90	7.707	0	M	1	2	34	15	2375	65	95	91	162	13	34	36.5	36.8	88	99	16	17	3.3	3.4	23	24	0.7	0.7	1.6	1.8	90	104	118	180	27	47	9.1	15.7	1.5	4	112	234	3	4.8	23.8	43.1	13.5	16.4	132	134
1	90	0.8997	0	F	0	2	34	15	1380	86	101	95	144	19	28	36.2	37.6	92	99	17	20	4.8	4.8	26	32	0.4	0.4	0.8	0.9	98	101	94	149	37	43.6	13.2	15	1.3	2.3	168	230	4.5	4.7	26.9	26.9	13.9	13.9	142	142
11	90	7.2466	1	F	1	2	38	15	745	64	99	77	143	7	24	37.1	37.9	88	100	13	15	2.9	2.9	16	18	1	1.1	1	1.4	108	114	113	132	19.6	25.7	6.5	8.8	1	1.1	15	52	3.6	4.3	22.6	28.4	13	13.8	135	140
12	90	1.2084	1	M	0	2	91	15	114	81	117	71	133	14	32	35.1	36.1	92	100	13	22	2.1	2.9	26	30	0.4	2.1	2.5	3.2	96	102	148	260	26.7	33.7	8.7	11.3	4	5.1	65	123	4.5	5.3	31.2	36.5	13.2	14.9	139	140
7	90	5.8769	1	F	1	3	112	3	625	38	83	78	152	12	23	31.6	31.6	99	100	11	15	3.3	3.3	17	20	0.3	0.3	0.8	0.9	110	114	122	249	27.2	34.3	8.9	10.6	0.6	0.9	218	325	3.5	4.2	28.1	31	10.3	11.2	140	142
5	90	3.1894	0	F	1	2	53	14	1085	57	109	81	161	14	25	36.1	38.1	97	100	12	15	2.7	3	20	25	0.7	0.8	1.4	1.8	103	110	95	112	32.6	35.6	10.8	11.7	1.1	1.9	167	198	3.4	4.1	33	38.9	14.4	15.6	136	142
6	90	4.1854	0	F	1	3	68	10	845	30	103	57	169	10	26	33.3	37.6	94	100	11	15	3.6	3.6	24	28	0.2	0.4	0.7	1	99	109	84	132	33.8	41.5	11.3	14.1	0.8	4.8	124	135	4	4.3	35.8	44.6	13.8	14.4	138	140
12	90	4.8378	0	M	1	2	70	15	320	66	96	69	141	8	26	35.3	37.3	80	100	19	20	3.2	3.2	17	18	3.6	5.2	2.6	3.1	109	109	109	115	28.4	31	9.2	10.2	1.5	2.9	122	151	4.6	5.2	32.1	32.5	17	17.5	141	141
11	90	0.2837	1	F	0	3	121	7	12	38	100	69	132	1	26	33.8	33.8	6	96	26	26	3.4	3.4	21	21	0.4	0.4	7.7	7.7	122	122	112	112	40.1	40.1	12.7	12.7	2.5	2.5	172	172	7.6	7.6	24.9	24.9	15.3	15.3	161	161
14	90	8.4267	1	F	1	3	99	7	342	68	98	77	198	15	29	34.2	37.4	87	99	13	15	3.5	3.5	18	25	0.4	0.4	1.3	1.4	108	116	54	142	29.4	39.2	9.3	12.4	1.1	1.4	114	128	4.2	4.6	40.4	61.7	13.8	15.9	143	144
10	90	9.5062	1	F	1	2	57	15	474	57	95	95	181	11	26	35.3	36.7	91	100	13	18	4.1	4.1	29	31	1.6	1.6	3	4	95	99	140	145	22.3	27	8.1	9.3	1.3	1.3	94	146	3.2	3.5	35	150	13	16	136	142
9	90	2.9579	0	F	0	3	68	8	4360	65	100	78	140	12	23	35.3	37.7	71	100	13	15	3.4	3.4	22	22	1.3	1.3	0.7	0.8	102	109	100	174	22.9	29.2	7.8	10.5	2.3	2.3	88	138	4	4.2	26.4	29	12.9	13.7	134	140
6	90	6.2157	0	M	0	2	57	14	610	91	125	97	156	19	34	35.7	37.7	94	100	14	22	3.7	3.7	26	29	0.4	0.4	1.2	1.3	94	108	185	649	32	41.3	10.4	13.7	2.2	7.2	249	396	3.4	4.4	27.8	35.3	13.1	13.6	138	145
5	90	1.8137	0	F	1	1	57	15	1022	47	75	97	162	12	21	35.2	36.8	93	100	12	15	3.2	3.3	23	30	0.6	1.2	1	1.3	99	106	79	199	33.8	36.5	11.6	12.5	1.6	1.6	184	225	3.3	3.9	59	150	11	15.4	136	140
6	90	6.746	1	F	1	2	71	15	739	44	91	72	143	12	22	33.3	33.9	99	100	13	15	2.7	2.7	19	20	0.3	0.3	1.4	1.6	108	112	60	269	25.3	25.9	8.1	8.6	0.9	2.6	237	303	3.7	4.9	26.6	27.1	14.9	15.2	138	141
4	90	7.9446	0	F	1	2	51	15	898	46	66	98	199	12	26	35.8	37.4	94	100	12	18	3.1	4	22	23	0.4	0.5	0.7	0.9	108	114	136	228	32.9	40	11.1	13.5	1.1	1.2	334	351	3.8	6.6	35.5	35.5	14.3	14.3	142	144
17	90	1.0544	1	M	1	3	116	3	1585	61	107	46	144	12	34	35.7	35.7	90	100	10	16	2.3	2.3	11	22	3.1	3.1	1.3	1.6	104	120	111	612	25	35.1	5.6	12.1	4.3	6.2	71	109	2.7	4.5	43.8	66.9	15	17.3	127	146
7	90	3.1294	1	F	1	2	81	15	368	74	115	62	168	12	28	34.4	37.2	90	100	16	21	3.6	3.6	15	18	0.8	0.8	1.1	1.9	98	100	249	429	24.4	34	8.6	11.3	1.8	3.4	280	391	4.5	5.9	40.6	127.7	13.6	13.6	127	130
2	90	3.9465	0	F	1	1	51	15	1437	78	86	56	134	13	20	35.8	36.8	98	100	11	13	1.9	1.9	19	20	0.5	0.5	1.2	1.3	109	111	158	177	16.6	36.3	5.5	10.7	0.7	2.4	295	324	3.5	3.7	31.5	33.4	15.2	17.7	134	138
5	90	5.8951	1	F	1	2	54	15	876	66	94	84	150	14	26	35.5	37.4	99	100	9	20	2.7	2.7	20	22	0.4	0.9	0.6	1.1	99	113	94	257	25.9	39	8.4	12.9	0.7	2.1	210	311	3.6	5	26.2	38.1	11	12.5	134	140
3	90	3.3614	0	M	1	1	49	15	805	50	102	107	144	10	27	36	37.3	76	100	15	23	3.5	3.5	17	21	0.6	0.8	3.1	3.4	104	109	61	281	18.8	29.5	6.2	9.3	1.2	7.5	222	321	4.4	5.2	27.9	34.3	16.7	26.3	138	140
11	90	9.5947	1	F	1	2	81	15	1201	58	81	74	143	12	30	34.7	37.5	89	100	19	24	2.3	3	13	19	0.6	1.9	1.6	2	102	112	63	231	25	38.9	8.4	11.8	3.7	9.8	209	233	3.7	4.5	29.3	32.6	15.4	16	136	140
5	90	2.0556	0	F	0	2	39	14	3085	85	116	82	165	16	29	36.1	38.1	90	99	11	16	4.4	4.4	19	26	0.2	0.2	0.9	1.2	98	112	111	148	29.9	36.5	10.1	12.4	1.3	2.1	234	295	3.9	4.5	23.4	42.9	13.3	14.7	135	139
10	90	7.8206	0	F	1	2	65	14	1310	94	127	67	150	12	24	36.1	36.9	78	100	17	19	2.6	2.9	13	15	0.5	1	1.2	1.3	113	117	68	82	26	29.8	8.9	9.8	2.1	3.5	100	146	3.2	4.7	39.4	70.9	16.8	75.9	141	144
13	90	5.7694	0	F	1	3	82	6	341	61	106	89	151	8	26	35.7	37.2	96	100	9	11	2	2	19	23	0.3	0.3	0.5	0.7	111	114	94	139	26.1	31.6	10.1	10.1	1.3	3	429	429	3.8	6.1	22.9	22.9	14	14	138	139
4	90	2.3466	1	M	1	3	60	8	580	56	97	85	152	11	35	36	37.5	99	100	14	14	3.8	3.8	25	31	0.5	0.5	0.7	0.8	100	107	88	110	31.8	39.1	10.9	12.4	0.7	3.5	404	501	4	7.6	39.9	45.9	54.9	72.8	137	141
2	90	1.0049	1	F	0	2	46	15	830	73	85	75	132	13	26	35.8	37.6	92	99	13	17	2.6	2.6	18	25	0.9	0.9	1	1.1	102	103	98	120	23.8	34.4	8.1	11.5	1.6	1.6	128	165	4	4.6	30.7	30.7	16.3	16.3	132	137
10	90	5.909	1	F	1	3	106	3	2775	51	77	91	174	11	26	36.2	37.7	97	100	13	15	3.1	3.1	31	40	1.2	1.2	1.3	1.9	90	97	117	214	28.6	30.8	9.3	9.8	1.5	3.2	353	386	3.1	5.2	30	37.1	30.6	31.9	134	141
9	90	0.8222	1	F	0	3	112	3	73	85	107	75	115	14	32	36.7	38.9	91	100	32	32	2.8	2.8	13	13	0.3	0.3	1.5	1.5	109	109	174	174	33.3	33.3	10.6	10.6	4.5	4.5	163	163	5	5	27.9	27.9	14.1	14.1	149	149
[truncated: 4 more columns]
